# Supplementary material for: Environmental and Anthropogenic Drivers of Mammalian Functional Diversity in Bénoué National Park, Cameroon
Source: Ecol Evol. 2025 Oct 19;15(10):e72363. doi: 10.1002/ece3.72363 (PMC12535917; doi:10.1002/ece3.72363)
Supplement: Supplementary file 1 — Data S1: Environmental data and functional traits. [file ECE3-15-e72363-s002.xlsx]

## Sheet: Environmental data
id	E	N	class	order	family	scientific name	Burkea africana	Terminalia mollis	Afzelia africana	Annona senegalensis	Gardenia aqualla	Lophira lanceolata	Sarcocephalus latiphalus	Ximenia	Balanite	mean human population	mean tree cover	distance to river (km)	mean built-ap area	near dist to settlement (km)	% trees	% shrubs	% grassland	% cropland	% aquatic/flooded	% bare	% built up	% open water	mean tree height (m)	mean NDVI	buffer elevational range (m)	mean buffer elevation (m)
1	13.7926	8.1152	Mammalia	artiodactyla	bovidae	Hippotragus equinus	1	1	1	0	0	0	0	0	0	0	17.2912	6.8	0	3.91104	33.8339	0.00871991	66.1221	0	0.0351121	0	0	0.000203533	7.25502	0.261549	85	403.589
2	13.7925	8.25384	Mammalia	primates	cercopithecidae	Papio anubis	1	0	1	0	0	0	0	0	0	0	16.369	6.3	0	5.92499	41.1575	0.0158455	58.8266	0	0	0	0	0	7.07343	0.269318	108	443.51
3	13.8329	8.12259	Mammalia	artiodactyla	bovidae	Kobus kob	0	0	0	0	1	0	0	0	0	0	17.1793	16.3	0	0.392884	36.7164	0.282051	63.0016	0	0	0	0	0	7.7842	0.182991	27	394.835
4	13.8332	8.12313	Mammalia	artiodactyla	bovidae	Cephalophus rufilatus	1	0	1	0	1	0	0	0	0	0	17.4209	16.3	0	0.457665	38.0671	0	61.9329	0	0	0	0	0	7.69973	0.196205	24	396.915
5	13.8337	8.12572	Mammalia	artiodactyla	bovidae	Kobus kob	1	1	1	0	0	0	0	0	0	0	17.5199	16.3	0	0.748403	35.6171	0	64.3829	0	0	0	0	0	8.20031	0.246486	35	391.959
6	13.8352	8.13216	Mammalia	artiodactyla	bovidae	Kobus kob	1	0	1	0	0	0	0	0	0	0.26281	18.2964	16.3	10.5554	1.47989	39.2253	0.0633122	60.1229	0.069944	0.326933	0	0.0367268	0.154911	7.86231	0.198903	93	397.852
7	13.8392	8.13869	Mammalia	artiodactyla	bovidae	Kobus kob	1	0	1	1	0	0	0	0	0	0	18.6464	7.8	0	2.30037	37.6632	0.0302166	62.3065	0	0	0	0	0	7.5926	0.202588	90	407.065
8	13.8396	8.14006	Mammalia	artiodactyla	bovidae	Kobus kob	1	0	1	1	0	0	0	0	0	0	19.6296	7.8	0	2.45602	53.4156	0.194752	46.3897	0	0	0	0	0	7.99695	0.204829	21	395.925
9	13.8399	8.14054	Mammalia	artiodactyla	bovidae	Kobus kob	1	1	1	0	0	0	0	0	0	0	18.6068	7.8	0	2.51682	37.3305	0.0313744	62.6381	0	0	0	0	0	7.50012	0.200733	89	409.284
10	13.8399	8.14054	Mammalia	artiodactyla	bovidae	Hippotragus equinus	1	1	1	0	0	0	0	0	0	0	18.6068	7.8	0	2.51682	37.3305	0.0313744	62.6381	0	0	0	0	0	7.50012	0.200733	89	409.284
11	13.8385	8.15406	Mammalia	artiodactyla	bovidae	Hippotragus equinus	1	0	1	0	0	1	0	0	0	0.046844	17.2488	5	1.8796	3.92497	36.2315	0.0366726	63.6536	0.0112826	0.0323652	0	0.0108232	0.0237846	7.28347	0.194084	168	430.993
12	13.8356	8.12084	Mammalia	artiodactyla	bovidae	Hippotragus equinus	0	1	1	1	0	0	1	0	0	0.266942	18.1961	16.3	10.7223	0.326335	45.813	0.168345	52.4127	0.21133	0.74322	0.00929509	0.04199	0.60013	8.09587	0.222271	88	387.609
13	13.8356	8.12084	Mammalia	artiodactyla	bovidae	Alcelaphus buselaphus major	1	1	0	0	0	0	0	0	0	1.02251	17.8344	16.3	41.0675	0.326335	50.5691	0.20715	46.6926	0.364809	1.42652	0	0.141324	0.59853	8.22892	0.212185	57	381.225
14	13.8356	8.12084	Mammalia	artiodactyla	bovidae	Kobus kob	1	1	1	0	0	0	0	0	0	0.217391	16.4962	16.3	8.76087	0.326335	29.5002	0.190893	70.3089	0	0	0	0	0	7.59788	0.177779	28	387.021
15	13.8384	8.12301	Mammalia	artiodactyla	bovidae	Cephalophus rufilatus	0	1	1	0	0	1	0	0	0	0	19.6388	16.3	0	0.670246	47.1674	0	52.8326	0	0	0	0	0	8.86792	0.160227	28	381.876
16	13.8412	8.12537	Mammalia	artiodactyla	bovidae	Cephalophus rufilatus	0	1	1	0	0	1	0	0	0	0.26805	18.6973	16.3	10.7668	1.0607	47.2823	0.12743	51.492	0.152529	0.499395	0.00643269	0.0380171	0.401875	8.04144	0.213354	106	393.848
17	13.843	8.12648	Mammalia	artiodactyla	bovidae	Kobus kob	1	1	0	1	0	0	0	0	0	0	21.3702	16.3	0	1.27571	68.147	0	31.853	0	0	0	0	0	8.7573	0.216565	45	392.849
18	13.8447	8.12741	Mammalia	artiodactyla	bovidae	Kobus kob	1	1	1	1	0	1	0	0	0	0	22.3945	16.3	0	1.48056	76.1464	0	23.8536	0	0	0	0	0	8.80428	0.189192	44	402.616
19	13.8503	8.12989	Mammalia	artiodactyla	bovidae	Tragelaphus scriptus	0	1	0	0	1	1	0	0	0	0	18.1041	6.9	0	1.96796	31.7331	0	68.2669	0	0	0	0	0	8.35747	0.243619	31	424.596
20	13.8573	8.13333	Mammalia	artiodactyla	bovidae	Tragelaphus scriptus	1	1	1	0	0	1	0	0	0	0	19.1319	6.9	0	2.70763	50.3537	0.0264664	49.6199	0	0	0	0	0	7.26204	0.21416	98	410.263
21	13.8573	8.13333	Mammalia	artiodactyla	bovidae	Alcelaphus buselaphus major	1	1	1	0	0	1	0	0	0	0	19.4006	6.9	0	2.70763	48.3977	0.0842191	51.5181	0	0	0	0	0	7.33678	0.123557	66	429.307
22	13.8598	8.13988	Mammalia	artiodactyla	bovidae	Alcelaphus buselaphus major	0	1	1	1	0	0	0	0	0	0	18.8521	8.6	0	3.45725	48.1248	0.0299014	51.8453	0	0	0	0	0	7.08354	0.202656	93	418.571
23	13.855	8.14163	Mammalia	artiodactyla	bovidae	Alcelaphus buselaphus major	1	1	1	0	0	1	0	0	0	0	18.8404	8.6	0	3.36472	46.6759	0.0376968	53.2864	0	0	0	0	0	7.09772	0.199939	85	420.142
24	13.8524	8.13874	Mammalia	artiodactyla	bovidae	Alcelaphus buselaphus major	0	0	1	0	0	0	0	0	0	0	18.9614	7.8	0	2.95813	45.8713	0.0334448	54.0952	0	0	0	0	0	7.17432	0.199825	91	415.847
25	13.8512	8.13704	Mammalia	artiodactyla	bovidae	Kobus kob	0	1	1	1	0	0	0	0	0	0	21.6037	7.8	0	2.73493	58.5578	0.374234	41.0679	0	0	0	0	0	6.93702	0.091495	46	427.915
26	13.8512	8.13704	Mammalia	primates	cercopithecidae	Papio anubis	1	0	1	1	0	0	0	0	0	0	19.124	7.8	0	2.73493	46.747	0.0322136	53.2208	0	0	0	0	0	7.30056	0.20233	92	412.789
27	13.8332	8.11942	Mammalia	primates	cercopithecidae	Papio anubis	0	1	0	1	0	1	0	0	0	0.161097	17.9504	16.3	6.47082	0.0780462	42.3581	0.135104	56.1348	0.150328	0.574992	0.00805222	0.0289461	0.609695	7.93361	0.211778	102	389.835
28	13.8248	8.11746	Mammalia	artiodactyla	bovidae	Hippotragus equinus	0	0	1	1	1	0	0	0	0	0.059017	17.7851	16.3	2.37055	0.352534	38.991	0.0819675	59.9288	0.0845263	0.391648	0.00406081	0.0145978	0.503403	7.62019	0.216554	122	397.644
29	13.8212	8.11775	Mammalia	artiodactyla	bovidae	Hippotragus equinus	1	1	0	1	1	0	0	0	0	0.262593	17.3432	16.3	10.5467	0.731489	35.9805	0.149454	61.8676	0.166846	0.948828	0.00566152	0.0519527	0.829189	7.79572	0.230832	70	390.243
30	13.8195	8.11765	Mammalia	artiodactyla	bovidae	Kobus kob	0	1	1	1	1	0	0	0	0	0	17.3547	16.3	0	0.921299	31.3797	0	68.6203	0	0	0	0	0	8.20184	0.19589	21	391.867
31	13.8016	8.117	Mammalia	artiodactyla	bovidae	Sylvicapra grimmia	0	1	1	0	0	1	0	0	0	0	19.4754	6.8	0	2.89489	54.7341	0	45.2659	0	0	0	0	0	8.28962	0.222713	22	386.853
32	13.7932	8.10962	Mammalia	artiodactyla	bovidae	Sylvicapra grimmia	1	1	1	0	1	1	0	0	0	0	17.3051	16.3	0	3.94929	35.3292	0.0146972	63.8642	0	0.238984	0	0	0.552895	7.19219	0.26791	86	400.235
33	13.7933	8.10542	Mammalia	artiodactyla	bovidae	Kobus kob	0	1	1	0	0	1	0	0	0	0	17.2	16.3	0	4.08162	27.8736	0	72.1264	0	0	0	0	0	6.45038	0.40338	27	392.813
34	13.7941	8.1012	Mammalia	artiodactyla	bovidae	Alcelaphus buselaphus major	1	1	1	0	0	1	0	0	0	0	17.3872	6.9	0	4.19305	34.5687	0	65.4313	0	0	0	0	0	6.62148	0.28737	41	396.511
35	13.8011	8.10307	Mammalia	artiodactyla	bovidae	Syncerus caffer	1	1	1	1	0	1	0	0	0	0.029189	17.2082	6.9	1.17242	3.41623	37.8878	0.0614503	61.2079	0.060457	0.342113	0.00276355	0.00993442	0.427529	7.59013	0.228228	123	404.462
36	13.8082	8.10656	Mammalia	artiodactyla	bovidae	Syncerus caffer	0	1	1	1	0	1	0	0	0	0	17.9005	6.9	0	2.54059	39.2315	0.0178933	58.7705	0.0928807	0.668539	0.00721415	0	1.21148	7.34713	0.247399	57	388.699
37	13.8077	8.10701	Mammalia	artiodactyla	bovidae	Kobus kob	1	1	1	1	0	1	0	0	0	0	23.0505	16.3	0	2.56591	84.5508	0	6.67176	0	2.2409	0	0	6.53657	8.54434	0.162938	30	376.327
38	13.6434	8.1996	Mammalia	rodenyia	hystricidae	Hystrix cristata	1	1	1	1	0	1	0	0	0	11.806	16.1751	11.6	471.806	0.075172	63.9249	11.8554	16.4538	7.76596	0	0	0	0	6.10662	0.231742	35	534.437
39	13.6544	8.19738	Mammalia	artiodactyla	bovidae	Kobus kob	1	1	1	1	0	1	0	0	0	0	19.6853	30.2	0	1.27328	34.0058	0	65.9942	0	0	0	0	0	4.17095	0.198319	13	512.461
40	13.6544	8.1974	Mammalia	carnivora	viverridae	Civettictis civetta civettta	1	1	1	1	0	1	0	0	0	0.089445	18.5612	30.2	3.55456	1.27339	41.4822	0.157647	58.2701	0.00556641	0.0844868	0	0	0	5.97716	0.212989	52	518.568
41	13.6544	8.19739	Mammalia	artiodactyla	bovidae	Alcelaphus buselaphus major	1	1	1	1	0	1	0	0	0	0	19.0976	30.2	0	1.27328	39.6184	0	60.3816	0	0	0	0	0	5.62662	0.219729	40	516.153
42	13.6544	8.19739	Mammalia	artiodactyla	bovidae	Kobus kob	1	1	1	1	0	1	0	0	0	0	19.6742	30.2	0	1.27328	33.9626	0	66.0374	0	0	0	0	0	4.17345	0.198275	13	512.458
43	13.6544	8.19739	Mammalia	primates	cercopithecidae	Chlorocebus tantalus	1	1	1	1	0	1	0	0	0	0	19.7052	30.2	0	1.27339	33.6216	0	66.3784	0	0	0	0	0	4.19942	0.198447	13	512.605
44	13.6544	8.19739	Mammalia	primates	cercopithecidae	Chlorocebus tantalus	1	1	1	1	0	1	0	0	0	1.82605	18.828	30.2	72.8813	1.27372	46.5251	2.85794	49.5935	0.979565	0.0438746	0	0	0	6.30434	0.207973	74	520.376
45	13.6544	8.19739	Mammalia	primates	cercopithecidae	Chlorocebus tantalus	1	1	1	1	0	1	0	0	0	0	19.7106	30.2	0	1.27405	33.6347	0	66.3653	0	0	0	0	0	4.19247	0.198382	13	512.605
46	13.6544	8.19739	Mammalia	primates	cercopithecidae	Papio anubis	1	1	1	1	0	1	0	0	0	1.8997	19.1491	30.2	75.8376	1.27405	47.3973	3.20608	45.6087	3.75362	0.034348	0	0	0	6.2427	0.198181	104	517.925
47	13.6544	8.19739	Mammalia	artiodactyla	bovidae	Hippotragus equinus	1	1	1	1	0	1	0	0	0	0.848584	18.9957	30.2	33.8692	1.27416	47.6314	3.14075	40.166	9.03034	0.031507	0	0	0	5.66014	0.298989	153	500.13
48	13.6544	8.19739	Mammalia	artiodactyla	bovidae	Alcelaphus buselaphus major	1	1	1	1	0	1	0	0	0	0	19.0971	30.2	0	1.27416	39.6004	0	60.3996	0	0	0	0	0	5.62585	0.219749	40	516.128
49	13.6544	8.19738	Mammalia	artiodactyla	bovidae	Alcelaphus buselaphus major	1	1	1	1	0	1	0	0	0	1.82305	18.8293	30.2	72.7613	1.27416	46.5248	2.85505	49.5981	0.978216	0.0438734	0	0	0	6.30498	0.207948	74	520.363
50	13.6544	8.19739	Mammalia	artiodactyla	bovidae	Kobus kob	1	1	1	0	0	0	0	0	0	0	19.6802	30.2	0	1.27416	34.0027	0	65.9973	0	0	0	0	0	4.17195	0.198293	13	512.452
51	13.6544	8.19739	Mammalia	artiodactyla	suidae	Phacochoerus africanus	1	1	1	0	0	0	0	0	0	0	19.5669	30.2	0	1.27428	39.0213	0	60.9787	0	0	0	0	0	5.22395	0.216255	29	514.975
52	13.6544	8.19739	Mammalia	artiodactyla	bovidae	Sylvicapra grimmia	1	1	1	0	0	0	0	0	0	0	20.4986	30.2	0	1.27461	36.5718	0	63.4282	0	0	0	0	0	3.9187	0.199037	10	511.734
53	13.6544	8.19739	Mammalia	artiodactyla	bovidae	Sylvicapra grimmia	1	1	1	0	0	0	0	0	0	1.82455	18.8283	30.2	72.8213	1.27439	46.5245	2.85438	49.5998	0.977386	0.0438728	0	0	0	6.30525	0.207954	74	520.367
54	13.6544	8.19739	Mammalia	artiodactyla	bovidae	Alcelaphus buselaphus major	1	1	1	0	0	0	0	0	0	0	19.0973	30.2	0	1.27439	39.5967	0	60.4033	0	0	0	0	0	5.62688	0.219743	40	516.126
55	13.6544	8.19739	Mammalia	artiodactyla	suidae	Phacochoerus africanus	1	1	1	0	0	0	0	0	0	0	19.5683	30.2	0	1.2745	39.0123	0	60.9877	0	0	0	0	0	5.22287	0.216264	29	514.963
56	13.6758	8.19177	Mammalia	artiodactyla	suidae	Phacochoerus africanus	1	1	1	0	0	0	0	0	0	0	19.4715	30.2	0	3.60682	43.4729	0.112104	56.415	0	0	0	0	0	7.09688	0.180565	82	512.65
57	13.6541	8.19774	Mammalia	artiodactyla	suidae	Phacochoerus africanus	1	1	1	0	0	0	0	0	0	1.98839	18.8315	11.6	79.3425	1.24166	46.5262	3.01694	49.3316	1.0813	0.0440351	0	0	0	6.29107	0.340625	74	520.528
58	13.6696	8.19551	Mammalia	artiodactyla	bovidae	Alcelaphus buselaphus major	1	1	1	0	0	0	0	0	0	0	19.3398	30.2	0	2.80745	42.1126	0.0396208	57.8478	0	0	0	0	0	6.92542	0.196263	44	509.418
59	13.6697	8.18594	Mammalia	artiodactyla	bovidae	Alcelaphus buselaphus major	1	1	1	0	0	0	0	0	0	0	19.7618	30.2	0	3.15988	55.5976	0.0650424	44.3374	0	0	0	0	0	7.59432	0.156589	69	504.802
60	13.6599	8.18898	Mammalia	artiodactyla	bovidae	Alcelaphus buselaphus major	1	1	1	0	0	0	0	0	0	0	19.5134	30.2	0	2.03981	51.5447	0	48.4553	0	0	0	0	0	6.42763	0.17342	48	510.691
61	13.6758	8.19125	Mammalia	artiodactyla	bovidae	Sylvicapra grimmia	1	1	1	0	0	0	0	0	0	0	19.5324	30.2	0	3.63777	41.6513	0	58.3487	0	0	0	0	0	7.71081	0.186207	26	512.253
62	13.6573	8.19215	Mammalia	carnivora	viverridae	Civettictis civetta civettta	1	1	1	0	0	0	0	0	0	0	19.4953	30.2	0	1.66296	46.5059	0.0196726	53.4744	0	0	0	0	0	6.40907	0.18752	53	515.115
63	13.6663	8.1875	Mammalia	artiodactyla	bovidae	Kobus kob	1	1	1	0	0	0	0	0	0	0	20.5382	30.2	0	2.76611	77.7823	0	22.2177	0	0	0	0	0	8.20489	0.142514	25	499.389
64	13.644	8.19896	Mammalia	artiodactyla	bovidae	Kobus kob	1	1	1	0	0	0	0	0	0	3.6096	17.8756	11.6	144.086	0.135973	43.5631	5.84106	39.3785	11.1338	0.0835637	0	0	0	4.57527	0.208301	115	517.196
65	13.7977	8.35031	Mammalia	artiodactyla	bovidae	Cephalophus rufilatus	1	1	1	0	0	0	0	0	0	0	17.6481	6.4	0	3.47659	78.3568	0	21.6432	0	0	0	0	0	6.29365	0.142061	35	426.198
66	13.8	8.35049	Mammalia	artiodactyla	bovidae	Cephalophus rufilatus	1	1	1	0	0	0	0	0	0	0	17.9241	6.4	0	3.65358	66.6832	0	33.3168	0	0	0	0	0	6.95026	0.149563	33	427.154
67	13.8002	8.35065	Mammalia	artiodactyla	bovidae	Taurotragus derbianus gigas	1	1	1	0	0	0	0	0	0	0.000156	16.6522	6.4	0.006398	3.66375	49.3482	4.7272	45.9113	0.013305	0	0	0	0	6.60972	0.17086	261	396.33
68	13.7631	8.17415	Mammalia	artiodactyla	bovidae	Taurotragus derbianus gigas	1	1	1	0	1	0	0	0	0	3.16102	14.5567	57.5	126.187	0	14.1357	8.8839	6.49359	70.4868	0	0	0	0	0.233717	0.099921	46	390.53
69	13.796	8.35126	Mammalia	artiodactyla	bovidae	Taurotragus derbianus gigas	1	1	1	0	1	0	0	0	0	0	17.5955	7.8	0	3.26302	50.8848	0.423033	48.6922	0	0	0	0	0	6.65169	0.183918	105	405.211
70	13.7171	8.18351	Mammalia	artiodactyla	bovidae	Taurotragus derbianus gigas	1	1	1	0	1	0	0	0	0	0	21.4521	30.2	0	4.91879	46.1525	0	53.8475	0	0	0	0	0	8.6496	0.16038	96	478.002
71	13.7901	8.25401	Mammalia	artiodactyla	bovidae	Kobus kob	0	1	1	0	0	0	0	0	0	0	14.4785	6.3	0	5.66885	28.6982	0.0751826	71.2266	0	0	0	0	0	5.41077	0.254617	21	448.46
72	13.7918	8.25351	Mammalia	primates	cercopithecidae	Chlorocebus tantalus	0	1	1	0	0	0	0	0	0	0	15.03	6.3	0	5.8633	26.6642	0.0648712	73.271	0	0	0	0	0	5.84	0.250544	26	446.413
73	13.7918	8.25351	Mammalia	artiodactyla	bovidae	Hippotragus equinus	0	1	1	0	0	0	0	0	0	0	16.8886	6.3	0	5.8633	41.9984	0.011985	57.9896	0	0	0	0	0	7.21796	0.278162	166	437.624
74	13.7952	8.25267	Mammalia	artiodactyla	giraffidae	Giraffa camelopardalis	0	1	1	0	0	0	0	0	0	7.3e-05	17.6994	6.3	0.002864	6.24314	41.342	1.10078	57.5507	0.00646228	0	0	0	0	7.25075	0.321973	233	426.044
75	13.7959	8.25253	Mammalia	artiodactyla	giraffidae	Giraffa camelopardalis	0	1	1	0	0	0	0	0	0	0	15.6298	6.3	0	6.32815	37.893	0.0218658	62.0852	0	0	0	0	0	6.89233	0.24705	87	442.575
76	13.7992	8.25161	Mammalia	artiodactyla	suidae	Phacochoerus africanus	0	1	1	0	0	0	0	0	0	0	15.1275	12.5	0	6.70711	24.8458	0	75.1542	0	0	0	0	0	6.84182	0.207484	37	434.144
77	13.8002	8.25169	Mammalia	primates	cercopithecidae	Papio anubis	0	1	1	0	0	0	0	0	0	0	15.7948	12.5	0	6.80848	40.7824	0.0161679	59.2014	0	0	0	0	0	6.95235	0.303597	104	440.554
78	13.8051	8.25113	Mammalia	artiodactyla	bovidae	Cephalophus rufilatus	0	1	1	0	0	0	0	0	0	0	14.8177	12.5	0	7.34419	20.3103	0	79.6897	0	0	0	0	0	7.18767	0.183229	20	425.321
79	13.8062	8.25034	Mammalia	artiodactyla	bovidae	Hippotragus equinus	0	1	1	0	0	0	0	0	0	0	16.2726	12.5	0	7.49188	43.5485	0.0151378	56.4364	0	0	0	0	0	7.19353	0.289055	177	434.432
80	13.8065	8.25031	Mammalia	artiodactyla	bovidae	Alcelaphus buselaphus major	0	1	1	0	0	0	0	0	0	0	15.5263	12.5	0	7.52062	44.3008	0	55.6992	0	0	0	0	0	7.48288	0.187606	68	430.627
81	13.8073	8.24934	Mammalia	artiodactyla	bovidae	Cephalophus rufilatus	0	1	1	0	0	0	0	0	0	0	16.2573	12.5	0	7.63261	55.111	0	44.889	0	0	0	0	0	8.35809	0.178921	36	424.233
82	13.8086	8.24813	Mammalia	primates	cercopithecidae	Chlorocebus tantalus	0	1	1	0	0	0	0	0	0	0	16.1623	12.5	0	7.81136	61.1579	0	38.8421	0	0	0	0	0	8.37246	0.180967	41	423.77
83	13.8086	8.24813	Mammalia	primates	cercopithecidae	Chlorocebus tantalus	0	1	1	0	0	0	0	0	0	0	15.7344	12.5	0	7.81136	42.1962	0.010294	57.7935	0	0	0	0	0	7.09396	0.219351	107	433.028
84	13.8117	8.2472	Mammalia	artiodactyla	bovidae	Alcelaphus buselaphus major	0	1	1	0	0	0	0	0	0	0	15.4309	12.5	0	8.09812	46.0339	0.010963	53.9551	0	0	0	0	0	7.18939	0.218858	90	425.066
85	13.8145	8.24621	Mammalia	artiodactyla	bovidae	Alcelaphus buselaphus major	0	1	1	0	0	1	0	0	0	0	15.8241	12.5	0	7.8128	44.4001	0.0102937	55.5896	0	0	0	0	0	7.13371	0.340459	111	426.285
86	13.8158	8.24573	Mammalia	artiodactyla	bovidae	Alcelaphus buselaphus major	0	1	1	0	0	1	0	0	0	0	15.8909	12.5	0	7.68003	45.1421	0.0129891	54.845	0	0	0	0	0	7.12731	0.342888	112	424.786
87	13.8158	8.24573	Mammalia	artiodactyla	bovidae	Alcelaphus buselaphus major	0	1	1	0	0	1	0	0	0	0	15.8909	12.5	0	7.68003	45.1421	0.0129891	54.845	0	0	0	0	0	7.12731	0.342888	112	424.786
88	13.8158	8.24573	Mammalia	artiodactyla	bovidae	Taurotragus derbianus gigas	0	1	1	0	0	1	0	0	0	0	16.0237	12.5	0	7.68003	42.7613	0.0142976	57.2244	0	0	0	0	0	6.9549	0.360342	187	429.917
89	13.8241	8.24807	Mammalia	primates	cercopithecidae	Papio anubis	0	1	1	0	1	1	0	0	0	0	16.0459	12.5	0	7.35171	46.7084	0.0144348	53.2772	0	0	0	0	0	7.20447	0.339641	109	418.745
90	13.8243	8.25262	Mammalia	primates	cercopithecidae	Papio anubis	0	1	1	0	0	1	0	0	0	0	15.9699	12.5	0	7.77234	47.0445	0.0026004	52.9529	0	0	0	0	0	7.21358	0.230162	91	416.637
91	13.8247	8.25456	Mammalia	primates	cercopithecidae	Papio anubis	0	1	1	0	0	1	0	0	0	0	15.8988	12.5	0	7.93274	47.4345	0.00259842	52.5629	0	0	0	0	0	7.25578	0.234139	91	416.527
92	13.8221	8.25968	Mammalia	primates	cercopithecidae	Papio anubis	0	1	1	0	0	1	0	0	0	0	15.6362	6.3	0	8.56994	47.2244	0.00257597	52.7731	0	0	0	0	0	7.28757	0.233784	86	420.799
93	13.8175	8.25907	Mammalia	artiodactyla	giraffidae	Giraffa camelopardalis	0	1	1	0	1	1	0	0	0	0.002828	16.8381	6.3	0.112801	8.52229	40.8111	0.173135	59.0135	0.00105266	0.00117789	0	0	0	6.87615	0.309497	245	418.34
94	13.8169	8.25933	Mammalia	artiodactyla	giraffidae	Giraffa camelopardalis	0	1	1	0	0	1	0	0	0	0	15.4473	6.3	0	8.44944	45.6649	0.00244299	54.3326	0	0	0	0	0	7.3343	0.235655	82	425.841
95	13.8166	8.25958	Mammalia	artiodactyla	giraffidae	Giraffa camelopardalis	0	1	1	0	0	1	0	0	0	0	15.4296	6.3	0	8.41583	45.624	0.00244833	54.3735	0	0	0	0	0	7.33784	0.236127	82	426.122
96	13.8038	8.25636	Mammalia	artiodactyla	bovidae	Cephalophus rufilatus	0	1	0	1	0	0	0	1	1	0	13.9333	6.3	0	7.07733	23.7265	0	76.2735	0	0	0	0	0	7.56	0.179562	24	436.31
97	13.7924	8.25444	Mammalia	artiodactyla	bovidae	Cephalophus rufilatus	0	0	0	1	0	0	0	1	1	0	15.6741	6.3	0	5.90045	33.6345	0.0152082	66.3503	0	0	0	0	0	6.75391	0.26187	63	443.266
98	13.7896	8.25426	Mammalia	artiodactyla	bovidae	Cephalophus rufilatus	0	0	0	1	0	0	0	1	1	0	16.0252	6.3	0	5.60628	30.5706	0.0166208	69.4127	0	0	0	0	0	6.7666	0.273321	61	443.425
99	13.7925	8.25384	Mammalia	artiodactyla	bovidae	Alcelaphus buselaphus major	0	0	0	1	0	0	0	1	1	0	14.7583	6.3	0	5.92499	25.023	0.0211268	74.9558	0	0	0	0	0	6.12388	0.254949	40	443.6
100	13.7966	8.25412	Mammalia	artiodactyla	bovidae	Tragelaphus scriptus	0	0	0	1	0	0	0	1	1	0	14.9683	6.3	0	6.35159	14.522	0	85.478	0	0	0	0	0	6.95023	0.253924	17	435.119
101	13.807	8.25497	Mammalia	artiodactyla	bovidae	Alcelaphus buselaphus major	0	0	0	1	0	0	0	1	1	0	15.0891	6.3	0	7.44744	40.3115	0	59.6885	0	0	0	0	0	7.24449	0.182826	68	435.756
102	13.8267	8.25491	Mammalia	artiodactyla	bovidae	Alcelaphus buselaphus major	0	0	0	1	0	0	0	1	1	0	15.8484	12.5	0	7.86133	45.2842	0.00270733	54.7131	0	0	0	0	0	7.18731	0.234607	91	414.092
103	13.8429	8.25402	Mammalia	artiodactyla	bovidae	Alcelaphus buselaphus major	0	0	0	1	0	0	0	1	1	0	15.9937	12.5	0	7.11237	42.1498	0.00555013	57.8446	0	0	0	0	0	6.97251	0.203403	69	399.695
104	13.8425	8.25362	Mammalia	artiodactyla	bovidae	Taurotragus derbianus gigas	0	0	0	1	0	0	0	1	1	0	15.5942	12.5	0	7.08131	40.3858	0.0106336	59.6035	0	0	0	0	0	6.54626	0.304553	134	407.303
105	13.8376	8.25308	Mammalia	artiodactyla	bovidae	Taurotragus derbianus gigas	0	0	1	1	0	0	0	1	1	0	16.0769	12.5	0	7.19119	43.3162	0.00366647	56.6801	0	0	0	0	0	7.04628	0.210913	65	404.011
106	13.8311	8.26024	Mammalia	artiodactyla	bovidae	Taurotragus derbianus gigas	0	0	1	1	0	0	0	1	1	0	15.3695	12.5	0	8.18766	39.6792	0.00943961	60.3113	0	0	0	0	0	6.77811	0.319866	142	415.528
107	13.9333	8.41645	Mammalia	artiodactyla	bovidae	Taurotragus derbianus gigas	0	0	1	1	0	0	0	1	1	0	15.2745	15.6	0	8.83105	47.9288	0.002916	52.0683	0	0	0	0	0	7.25467	0.244892	81	423.407
108	13.8181	8.26592	Mammalia	artiodactyla	suidae	Phacochoerus africanus	0	0	1	1	0	0	0	1	1	0	15.2613	15.6	0	8.52339	50.0718	0	49.9282	0	0	0	0	0	6.91057	0.286394	44	428.642
109	13.8091	8.26076	Mammalia	artiodactyla	suidae	Phacochoerus africanus	0	0	1	1	0	0	0	1	1	0	15.2021	6.3	0	7.57203	41.551	0.00255572	58.4464	0	0	0	0	0	7.16689	0.246496	77	433.25
110	13.8026	8.25781	Mammalia	artiodactyla	bovidae	Alcelaphus buselaphus major	0	0	1	1	0	0	0	1	1	0	14.5703	6.3	0	6.90786	33.2867	0	66.7133	0	0	0	0	0	7.114	0.213344	60	442.655
111	13.8015	8.25793	Mammalia	artiodactyla	bovidae	Hippotragus equinus	0	0	1	1	0	0	0	1	1	0	16.286	6.3	0	6.78781	42.3015	0.00971608	57.6887	0	0	0	0	0	7.15797	0.28605	174	434.747
112	13.7982	8.25682	Mammalia	artiodactyla	bovidae	Alcelaphus buselaphus major	0	0	1	1	0	0	0	1	1	0	14.3116	6.3	0	6.45484	21.8588	0	78.1412	0	0	0	0	0	6.6139	0.222219	44	441.836
113	13.794	8.2558	Mammalia	primates	cercopithecidae	Chlorocebus tantalus	0	0	1	1	0	0	0	1	1	0	14.106	6.3	0	6.02824	16.1796	0	83.8204	0	0	0	0	0	6.00286	0.26877	32	443.798
114	13.7669	8.51065	Mammalia	artiodactyla	bovidae	Hippotragus equinus	1	1	1	0	0	0	1	0	0	0	16.3929	20.3	0	4.98578	50.6743	1.32426	47.967	0.0344241	0	0	0	0	6.1313	0.206092	132	342.114
115	13.903	8.3521	Mammalia	artiodactyla	bovidae	Hippotragus equinus	1	1	1	0	0	0	1	0	0	0.954355	16.6839	8.2	38.1232	0.815505	53.6454	17.0602	16.1528	13.0621	0.0404066	0.0103192	0.0287252	0	1.89419	0.280555	99	348.059
116	13.6579	8.20984	Mammalia	artiodactyla	bovidae	Hippotragus equinus	1	1	1	0	0	0	1	0	0	0	18.415	45.2	0	1.25537	41.76	0	58.24	0	0	0	0	0	7.46701	0.277331	31	524.612
117	13.9272	8.3712	Mammalia	artiodactyla	bovidae	Tragelaphus scriptus	1	1	1	0	0	0	1	0	0	0	20.0045	7.8	0	4.00213	53.5676	2.18191	44.2505	0	0	0	0	0	8.12217	0.129949	19	402.722
118	13.7005	8.52586	Mammalia	artiodactyla	bovidae	Tragelaphus scriptus	1	1	1	0	0	0	1	0	0	0	18.9835	8.9	0	3.95615	69.0967	11.9714	18.9318	0	0	0	0	0	7.17939	0.264195	17	315.273
119	13.6947	8.5112	Mammalia	artiodactyla	bovidae	Tragelaphus scriptus	1	1	1	0	0	0	1	0	0	0	18.4937	8.9	0	2.72543	42.3625	47.3809	6.2002	4.05639	0	0	0	0	5.89141	0.172209	16	332.865
120	13.6909	8.5091	Mammalia	artiodactyla	bovidae	Hippotragus equinus	1	1	1	0	0	0	1	0	0	0.173126	18.0656	8.9	6.90512	2.27251	61.453	19.7778	14.1641	4.54913	0.0465563	0.00849132	0	0.000839616	5.30548	0.242501	107	325.044
121	13.6729	8.50632	Mammalia	artiodactyla	bovidae	Hippotragus equinus	1	1	1	0	0	0	1	0	0	0.051724	20.8399	8.9	2.15517	0.255142	96.6556	0.585093	2.75934	0	0	0	0	0	7.23634	0.168981	25	314.081
122	13.6572	8.51145	Mammalia	artiodactyla	bovidae	Hippotragus equinus	1	1	1	0	0	0	1	0	0	0.035714	13.9899	8	1.82143	0.218883	43.6722	9.68454	6.96314	39.3112	0.2794	0	0	0.0894611	2.69192	0.415674	22	294.387
123	13.6596	8.52042	Mammalia	artiodactyla	bovidae	Hippotragus equinus	1	1	1	0	0	0	1	0	0	0.603451	15.7795	8	24.0611	1.00708	57.6834	19.5876	10.0524	12.5729	0.0858232	0.00761914	0.00826666	0.00204444	3.89444	0.206124	172	316.39
124	13.6618	8.51965	Mammalia	artiodactyla	bovidae	Hippotragus equinus	1	1	1	0	0	0	1	0	0	0.602996	15.8998	8	24.0411	1.09508	57.0992	19.8338	10.6929	12.2738	0.0822379	0.00808088	0.00800032	0.00197857	3.94016	0.208118	171	316.527
125	13.6612	8.52033	Mammalia	artiodactyla	bovidae	Hippotragus equinus	1	1	1	0	0	0	1	0	0	0.602791	15.8719	8	24.0331	1.10359	57.3959	19.6409	10.5213	12.3402	0.0841243	0.007449	0.00808206	0.00199879	3.94708	0.206946	173	316.3
126	13.6972	8.4938	Mammalia	artiodactyla	bovidae	Kobus kob	1	1	1	0	0	0	1	0	0	0	17.0625	85.1	0	2.3541	72.0044	20.8104	7.18517	0	0	0	0	0	7.26677	0.396224	35	346.522
127	13.7093	8.48788	Mammalia	artiodactyla	bovidae	Alcelaphus buselaphus major	1	1	1	0	0	0	1	0	0	0.009646	16.5358	80.6	0.363344	0.946725	36.8304	44.8794	8.48366	9.80662	0	0	0	0	3.74313	0.269	35	346.729
128	13.6801	8.5172	Mammalia	artiodactyla	bovidae	Alcelaphus buselaphus major	1	1	1	0	0	0	1	0	0	0	20.5709	8.9	0	1.60846	79.7386	8.72203	11.1409	0.398492	0	0	0	0	7.5007	0.128003	31	322.989
129	13.6793	8.52825	Mammalia	artiodactyla	bovidae	Alcelaphus buselaphus major	1	1	1	0	0	0	1	0	0	0.433638	16.7719	91.6	17.2892	2.61543	59.5253	17.5578	13.4355	9.39339	0.0722491	0.00657237	0.00738838	0.00182723	4.95802	0.208361	126	316.21
130	13.6843	8.53065	Mammalia	artiodactyla	bovidae	Kobus kob	1	1	1	0	0	0	1	0	0	0	19.0605	91.6	0	3.0972	74.9735	5.02613	20.0004	0	0	0	0	0	7.43873	0.235401	15	307.358
131	13.6847	8.53126	Mammalia	artiodactyla	bovidae	Kobus kob	1	1	1	0	0	0	1	0	0	0	19.0199	91.6	0	3.17579	75.6606	6.19761	18.1417	0	0	0	0	0	7.39755	0.240734	13	306.459
132	13.6862	8.5321	Mammalia	artiodactyla	bovidae	Kobus kob	1	0	1	0	1	0	1	0	0	0	19.2799	91.6	0	3.33664	81.1543	8.18785	10.6579	0	0	0	0	0	7.37973	0.244381	12	305.613
133	13.692	8.52839	Mammalia	artiodactyla	bovidae	Kobus kob	1	0	1	0	1	0	1	0	0	0.296472	17.2265	91.6	11.814	3.40595	61.0083	15.9797	15.9502	6.97994	0.06653	0.00638278	0.00717525	0.00177452	5.44776	0.218249	124	320.554
134	13.69	8.51375	Mammalia	artiodactyla	bovidae	Kobus kob	1	0	1	0	1	0	1	0	0	0	20.3028	8.9	0	2.29982	72.1813	21.1868	6.37027	0.261576	0	0	0	0	6.45566	0.071104	19	331.408
135	13.6899	8.51375	Mammalia	artiodactyla	bovidae	Kobus kob	1	0	1	0	1	0	0	0	0	0	20.2962	8.9	0	2.29927	72.1915	21.1793	6.36759	0.26158	0	0	0	0	6.44886	0.071018	19	331.39
136	13.6871	8.50766	Mammalia	artiodactyla	bovidae	Tragelaphus scriptus	1	0	1	0	1	0	0	0	0	0	21.9241	8.9	0	1.82613	47.1636	48.2096	4.62686	0	0	0	0	0	6.46429	0.263293	15	323.455
137	13.6826	8.52473	Mammalia	artiodactyla	bovidae	Tragelaphus scriptus	1	0	1	0	1	0	0	0	0	0	19.3257	8	0	2.43911	65.6002	0.842654	33.5571	0	0	0	0	0	7.1743	0.226454	20	315.022
138	13.6844	8.53463	Mammalia	artiodactyla	bovidae	Tragelaphus scriptus	1	0	1	0	1	0	0	0	0	0	20.1097	91.6	0	3.48831	83.9464	1.14059	14.913	0	0	0	0	0	8.07692	0.274257	18	304.233
139	13.7072	8.10081	Mammalia	artiodactyla	bovidae	Hippotragus equinus	1	0	1	0	1	0	0	0	0	0	20.5294	27.9	0	4.29818	21.2964	0.0111139	78.6855	0	0.00702837	0	0	0	7.84356	0.230493	160	445.123
140	13.6933	8.50438	Mammalia	artiodactyla	bovidae	Hippotragus equinus	1	0	1	0	1	0	0	0	0	0.123606	17.9698	85.1	4.90748	2.48056	60.2965	20.9968	13.9627	4.68326	0.0513935	0.00854909	0	0.000845328	4.99989	0.245015	107	328.272
141	13.5829	7.97056	Mammalia	artiodactyla	bovidae	Hippotragus equinus	1	0	1	0	1	0	0	0	0	0.352752	23.7119	11.4	14.0892	1.2504	41.3699	9.5236	43.0485	6.05225	0	0.000314071	0.00541606	0	4.98566	0.199796	333	565.097
142	13.6987	8.49223	Mammalia	artiodactyla	bovidae	Hippotragus equinus	1	0	1	0	1	0	0	0	0	0.534242	17.4266	80.6	21.2987	2.1183	56.6139	20.5672	16.9012	5.84871	0.0437133	0.0108512	0.0138736	0.00049547	4.02441	0.184489	147	334.129
143	13.9235	8.3645	Mammalia	artiodactyla	bovidae	Hippotragus equinus	1	0	1	0	1	0	0	0	0	8.5e-05	17.8086	7.8	0.00347	4.54392	46.8235	11.1776	39.5615	2.43736	0	0	0	0	5.90101	0.205704	172	404.392
144	13.8729	8.2094	Mammalia	artiodactyla	bovidae	Hippotragus equinus	1	0	1	0	1	0	0	0	0	8.5e-05	16.9867	7.8	0.003472	3.68155	48.4059	8.81661	42.2158	0.561672	0	0	0	0	6.06121	0.194944	176	400.497
145	13.8007	8.29786	Mammalia	artiodactyla	bovidae	Hippotragus equinus	1	0	1	0	1	0	0	0	0	0	16.1132	7.6	0	7.31523	40.955	0.847678	58.1944	0.00285915	0	0	0	0	6.91891	0.259927	122	416.453
146	13.7542	8.43279	Mammalia	artiodactyla	bovidae	Cephalophus rufilatus	0	1	1	0	0	1	0	0	0	0	16.8021	17.1	0	4.10804	21.5249	0	78.4751	0	0	0	0	0	6.19525	0.317906	13	347.592
147	13.7504	8.40316	Mammalia	artiodactyla	bovidae	Kobus kob	0	1	1	0	0	1	0	0	0	0	17.7242	8.2	0	3.1769	71.0084	4.43304	24.5586	0	0	0	0	0	5.72727	0.126187	17	369.576
148	13.7672	8.37946	Mammalia	artiodactyla	bovidae	Kobus kob	0	1	1	0	0	1	0	0	0	0.116507	17.5732	17.9	4.66647	1.07894	49.9703	10.819	33.3376	5.8677	0.00512448	0.000274905	0	0	4.70956	0.152233	223	376.508
149	13.7743	8.37994	Mammalia	artiodactyla	bovidae	Kobus kob	0	1	1	0	0	1	0	0	0	0	18.971	17.9	0	0.834409	26.4062	57.9699	15.5797	0.0441682	0	0	0	0	6.82071	0.095617	39	397.64
150	13.7696	8.38841	Mammalia	artiodactyla	bovidae	Kobus kob	0	1	1	0	0	1	0	0	0	0	18.6636	17.9	0	1.83397	62.569	36.0902	0.533796	0.806969	0	0	0	0	7.92576	0.140959	52	410.368
151	13.7613	8.40254	Mammalia	artiodactyla	bovidae	Kobus kob	0	1	1	0	0	1	0	0	0	0.267983	17.5565	8.2	10.7113	3.61234	49.2764	11.4828	33.0624	6.17191	0.00502092	0.00149478	0	0	4.28122	0.171979	127	360.244
152	13.7665	8.40339	Mammalia	artiodactyla	bovidae	Kobus kob	0	1	1	0	0	1	0	0	0	0	19.0917	8.2	0	3.52346	65.9554	12.7477	21.2969	0	0	0	0	0	6.67431	0.168636	30	378.577
153	13.7682	8.40953	Mammalia	artiodactyla	bovidae	Kobus kob	0	1	1	0	0	1	0	0	0	0.042136	17.6315	8.2	1.68906	4.15325	49.3346	10.8872	34.9697	4.80579	0.00143051	0.00128524	0	0	4.73195	0.185106	185	358.242
154	13.7613	8.40254	Mammalia	artiodactyla	bovidae	Kobus kob	0	1	1	0	0	1	0	0	0	0.267983	17.5565	8.2	10.7113	3.61234	49.2764	11.4828	33.0624	6.17191	0.00502092	0.00149478	0	0	4.28122	0.171979	127	360.244
155	13.7483	8.42691	Mammalia	artiodactyla	bovidae	Sylvicapra grimmia	0	1	1	0	0	1	0	0	0	0	19.6795	6.1	0	3.87954	34.085	0	65.915	0	0	0	0	0	6.75068	0.263021	15	353.7
156	13.7591	8.42765	Mammalia	artiodactyla	bovidae	Sylvicapra grimmia	0	1	1	0	0	1	0	0	0	0	16.9183	6.1	0	4.87092	8.67171	0	91.3283	0	0	0	0	0	6.83924	0.287485	13	339.678
157	13.7591	8.40571	Mammalia	artiodactyla	bovidae	Alcelaphus buselaphus major	0	1	1	0	0	1	0	0	0	0	18.9105	8.2	0	4.02944	63.7924	5.45521	30.7438	0.00858205	0	0	0	0	7.03969	0.178392	64	372.284
158	13.7751	8.42976	Mammalia	artiodactyla	suidae	Phacochoerus africanus	0	1	1	0	0	1	0	0	0	0	17.7999	5.1	0	5.83777	34.1162	0.0967062	65.7871	0	0	0	0	0	6.09789	0.19417	25	334.487
159	13.7692	8.42377	Mammalia	artiodactyla	bovidae	Alcelaphus buselaphus major	0	1	1	0	0	1	0	0	0	0	18.0199	5.1	0	5.70224	33.7841	1.22193	64.994	0	0	0	0	0	5.65572	0.195824	32	342.728
160	13.7649	8.41865	Mammalia	artiodactyla	suidae	Phacochoerus africanus	0	1	1	0	0	1	0	0	0	0	17.885	5.1	0	5.07897	42.6759	3.06714	54.1803	0.0766866	0	0	0	0	5.8901	0.138997	30	351.059
161	13.7568	8.40644	Mammalia	artiodactyla	bovidae	Alcelaphus buselaphus major	0	1	1	0	0	1	0	0	0	0	18.6465	8.2	0	3.90651	62.711	5.09278	32.1876	0.00860238	0	0	0	0	6.88772	0.171033	58	369.914
162	13.7553	8.40997	Mammalia	artiodactyla	bovidae	Alcelaphus buselaphus major	0	1	1	0	0	1	0	0	0	0.330625	17.4645	8.2	13.2121	3.80016	49.7871	12.6087	30.9562	6.63127	0.0114029	0.00153242	0.00375911	0	3.98913	0.191206	132	355.98
163	13.7599	8.39895	Mammalia	artiodactyla	giraffidae	Giraffa camelopardalis	0	1	1	0	0	1	0	0	0	0.309577	17.2801	12.2	12.3591	3.32161	51.475	11.1595	32.4944	4.84813	0.0101722	0.00267907	0.0102241	0	4.51612	0.244397	334	369.014
164	13.7614	8.39955	Mammalia	artiodactyla	bovidae	Tragelaphus scriptus	1	0	1	1	0	0	0	0	0	0	20.3059	12.2	0	3.30513	66.8667	13.1755	19.9577	0	0	0	0	0	7.86301	0.179953	25	395.397
165	13.7828	8.38028	Mammalia	artiodactyla	bovidae	Alcelaphus buselaphus major	1	0	1	1	0	0	0	0	0	0	18.1378	17.9	0	1.31076	63.5287	15.9072	20.5641	0	0	0	0	0	6.85396	0.107571	53	383.258
166	13.7792	8.3753	Mammalia	artiodactyla	bovidae	Alcelaphus buselaphus major	1	0	1	1	0	0	0	0	0	0	18.8934	17.9	0	0.658418	42.5225	52.223	5.25453	0	0	0	0	0	6.84391	0.103704	20	397.814
167	13.7733	8.3808	Mammalia	artiodactyla	bovidae	Alcelaphus buselaphus major	1	0	1	1	0	0	0	0	0	0.003165	18.2019	17.9	0.129747	0.931027	39.0738	50.147	10.3966	0.382625	0	0	0	0	5.98429	0.115818	60	391.452
168	13.7676	8.39395	Mammalia	carnivora	canidae	Lupulella adustus	1	0	1	1	0	0	0	0	0	0	18.2681	12.2	0	2.48289	58.2718	18.7138	22.906	0.108389	0	0	0	0	5.29336	0.14493	98	375.511
169	13.7579	8.42816	Mammalia	artiodactyla	bovidae	Hippotragus equinus	1	0	1	1	0	0	0	0	0	0	18.1496	6.1	0	4.75927	49.9319	7.60184	42.4033	0.0629629	0	0	0	0	5.30167	0.229366	115	352.234
170	13.8805	8.3578	Mammalia	artiodactyla	bovidae	Hippotragus equinus	1	0	1	1	0	0	0	0	0	1.26262	18.5582	4.8	50.3756	0.984863	50.589	6.28773	23.3579	19.7007	0.0214454	0.00473883	0.0385215	0	3.31765	0.242451	293	460.96
171	13.8742	8.3552	Mammalia	artiodactyla	bovidae	Hippotragus equinus	1	0	1	1	0	0	0	0	0	1.24405	18.5968	4.8	49.6313	1.18993	50.75	6.04033	24.0335	19.1137	0.0206889	0.00457165	0.0371625	0	3.44657	0.400741	292	461.965
172	14.0004	8.309	Mammalia	artiodactyla	bovidae	Hippotragus equinus	1	0	1	1	0	0	0	0	0	0	17.7251	9.7	0	6.69705	51.3956	0.442573	46.6588	0.129663	0.339635	0.00359861	0	1.03016	7.06672	0.226594	863	365.875
173	14.0006	8.31417	Mammalia	artiodactyla	bovidae	Hippotragus equinus	1	0	1	1	0	0	0	0	0	0	17.8157	167.6	0	6.84131	51.4355	0.409761	46.5884	0.141266	0.35592	0.00389212	0	1.06523	7.14264	0.227572	874	368.257
174	13.5938	7.93387	Mammalia	artiodactyla	bovidae	Hippotragus equinus	1	0	1	1	0	0	0	0	0	0.299314	24.38	28.5	23.1447	2.19502	39.4548	12.8919	37.755	9.84413	0	0.00107454	0.0530077	0	4.34275	0.221727	395	593.445
175	13.7024	8.05723	Mammalia	artiodactyla	bovidae	Hippotragus equinus	1	0	1	1	0	0	0	0	0	0.000933	21.7514	10.7	0.039335	3.12638	27.5563	0.0549897	72.032	0.0621149	0.268949	0	0	0.0256858	7.96506	0.271339	316	431.207
176	13.7611	8.43123	Mammalia	artiodactyla	bovidae	Alcelaphus buselaphus major	1	0	1	1	0	0	0	0	0	0	17.1524	6.1	0	4.66873	24.7776	0.328364	74.8941	0	0	0	0	0	5.97795	0.309117	27	341.768
177	13.8246	8.59371	Mammalia	artiodactyla	bovidae	Alcelaphus buselaphus major	1	0	1	1	0	0	0	0	0	0	13.3173	11.4	0	11.4513	52.8428	4.96508	42.1921	0	0	0	0	0	6.27537	0.158465	37	306.888
178	13.8248	8.59723	Mammalia	artiodactyla	bovidae	Kobus kob	1	0	1	1	0	0	0	0	0	0	13.7881	11.4	0	11.5576	48.8406	5.7241	45.4353	0	0	0	0	0	6.15092	0.144306	20	302.949
179	13.8261	8.60555	Mammalia	artiodactyla	bovidae	Alcelaphus buselaphus major	1	0	1	1	0	0	0	0	0	0	13.4785	11.4	0	11.7832	63.0033	4.65122	32.3455	0	0	0	0	0	5.91148	0.142685	37	316.168
180	13.8213	8.619	Mammalia	artiodactyla	bovidae	Alcelaphus buselaphus major	1	0	1	1	0	0	0	0	0	0	14.7547	11.4	0	12.6208	65.33	4.23679	30.4066	0.0265668	0	0	0	0	6.089	0.18013	512	348.824
181	13.8229	8.3069	Mammalia	artiodactyla	bovidae	Kobus kob	1	0	1	1	0	0	0	0	0	0	13.614	10.8	0	11.4517	55.5636	1.73306	42.7033	0	0	0	0	0	6.72492	0.180883	24	356.574
182	13.8164	8.61052	Mammalia	artiodactyla	bovidae	Kobus kob	1	0	1	1	0	0	0	0	0	0	14.2581	11.4	0	12.9895	56.8315	2.02469	41.1438	0	0	0	0	0	5.44086	0.161199	21	320.114
183	13.8163	8.6047	Mammalia	artiodactyla	bovidae	Alcelaphus buselaphus major	1	0	1	1	0	0	0	0	0	0	13.6449	11.4	0	12.739	72.9992	3.31403	23.6868	0	0	0	0	0	6.19981	0.150693	36	319.117
184	13.8333	8.60727	Mammalia	artiodactyla	bovidae	Kobus kob	1	0	1	1	0	0	0	0	0	0	12.8242	11.4	0	11.1595	57.5622	2.53677	39.901	0	0	0	0	0	6.25535	0.148111	22	322.987
185	13.8139	8.60979	Mammalia	artiodactyla	bovidae	Alcelaphus buselaphus major	1	0	1	1	0	0	0	0	0	0	13.7679	11.4	0	13.2095	68.828	2.28084	28.8912	0	0	0	0	0	5.80169	0.184588	38	323.493
186	13.8139	8.60978	Mammalia	artiodactyla	bovidae	Cephalophus rufilatus	1	0	1	1	0	0	0	0	0	0	13.8369	11.4	0	13.2082	80.2956	1.16697	18.5375	0	0	0	0	0	5.25668	0.164944	15	325.275
187	13.8126	8.61581	Mammalia	artiodactyla	bovidae	Cephalophus rufilatus	1	0	1	1	0	0	0	0	0	0	14.5289	11.4	0	13.6282	64.3895	4.23722	31.3478	0.0254559	0	0	0	0	6.01614	0.177136	515	340.231
188	13.8121	8.61769	Mammalia	artiodactyla	bovidae	Cephalophus rufilatus	1	0	1	1	0	0	0	0	0	0	14.5305	11.4	0	13.6156	64.5757	4.3391	31.0594	0.0258693	0	0	0	0	5.99083	0.178748	516	340.19
189	13.8028	8.62185	Mammalia	artiodactyla	bovidae	Alcelaphus buselaphus major	1	0	1	1	0	0	0	0	0	0	13.2457	109.1	0	14.4402	54.0391	6.1473	39.7581	0.0554925	0	0	0	0	5.04032	0.184824	49	315.745
190	13.8037	8.61851	Mammalia	artiodactyla	bovidae	Alcelaphus buselaphus major	1	0	1	1	0	0	0	0	0	0	13.4261	109.1	0	14.4565	60.8167	5.17526	33.9589	0.0491178	0	0	0	0	5.39143	0.203569	48	320.567
191	13.8138	8.61012	Mammalia	artiodactyla	bovidae	Kobus kob	1	0	1	1	0	0	0	0	0	0	13.8292	11.4	0	13.2368	70.76	0.937018	28.303	0	0	0	0	0	5.26154	0.166672	19	324.784
192	13.818	8.56142	Mammalia	artiodactyla	bovidae	Cephalophus rufilatus	1	0	1	1	0	0	0	0	0	0	13.3077	8	0	11.569	46.3299	3.42508	50.2451	0	0	0	0	0	6.67905	0.205799	19	310.366
193	13.8151	8.56141	Mammalia	artiodactyla	bovidae	Cephalophus rufilatus	1	0	1	1	0	0	0	0	0	0	14.6271	8	0	11.8903	57.6744	2.44678	39.8718	0.0067617	0.000237885	0	0	0	5.90071	0.183805	118	312.016
194	13.8336	8.56388	Mammalia	artiodactyla	bovidae	Cephalophus rufilatus	1	0	1	1	0	0	0	0	0	0	13.4994	7	0	9.85372	51.6338	0.0885857	48.2776	0	0	0	0	0	5.47788	0.155358	20	297.575
195	13.8322	8.57215	Mammalia	artiodactyla	bovidae	Tragelaphus scriptus	1	0	1	1	0	0	0	0	0	0	13.8688	22.9	0	10.085	80.0857	1.36128	18.5531	0	0	0	0	0	6.57466	0.156882	11	292.542
196	13.8314	8.57215	Mammalia	artiodactyla	bovidae	Tragelaphus scriptus	1	0	1	1	0	0	0	0	0	0	14.51	22.9	0	10.1646	59.4778	2.57265	37.9401	0.00915476	0.000245958	0	0	0	5.91546	0.176516	271	313.397
197	13.8304	8.57588	Mammalia	artiodactyla	bovidae	Alcelaphus buselaphus major	1	0	1	1	0	0	0	0	0	0	14.1893	22.9	0	10.3441	53.986	0.53528	45.4787	0	0	0	0	0	6.27155	0.139561	37	295.417
198	13.8282	8.58193	Mammalia	artiodactyla	bovidae	Hippotragus equinus	1	0	1	1	0	0	0	0	0	0	14.052	13.3	0	10.7056	58.2777	2.59993	39.1185	0.00348471	0.00039599	0	0	0	5.95411	0.159219	168	311.981
199	13.8271	8.58381	Mammalia	artiodactyla	bovidae	Sylvicapra grimmia	1	0	1	1	0	0	0	0	0	0	13.4511	13.3	0	10.8725	16.7317	0	83.2683	0	0	0	0	0	5.79348	0.10366	22	299.899
200	13.8264	8.58563	Mammalia	artiodactyla	bovidae	Alcelaphus buselaphus major	1	0	1	1	0	0	0	0	0	0	13.4193	18	0	10.995	46.1847	1.82874	51.9866	0	0	0	0	0	6.15778	0.129993	47	303.231
201	13.8258	8.58688	Mammalia	artiodactyla	bovidae	Kobus kob	1	0	1	1	0	0	0	0	0	0	13.4301	18	0	11.0981	25.8364	0	74.1636	0	0	0	0	0	5.81611	0.155261	31	302.83
202	13.8166	8.58577	Mammalia	artiodactyla	bovidae	Alcelaphus buselaphus major	1	0	1	1	0	0	1	0	0	0	13.408	18	0	12.0495	57.0471	3.7714	39.1815	0	0	0	0	0	6.51127	0.155644	39	317.429
203	13.8128	8.58408	Mammalia	artiodactyla	bovidae	Hippotragus equinus	0	1	1	1	0	0	1	0	0	0	14.0572	18	0	12.4236	59.4141	3.03837	37.54	0.00757699	0	0	0	0	6.11417	0.166261	86	317.258
204	13.8091	8.58311	Mammalia	artiodactyla	bovidae	Ourebia ourebi	0	1	1	1	0	0	1	0	0	0	14.9324	18	0	12.8036	66.3545	2.2077	31.4378	0	0	0	0	0	6.77936	0.064679	16	322.382
205	13.8006	8.57957	Mammalia	artiodactyla	bovidae	Alcelaphus buselaphus major	0	1	1	1	0	0	1	0	0	0	14.7579	18	0	13.2884	63.0157	0.7156	36.2187	0.0499801	0	0	0	0	6.46839	0.189157	35	333.968
206	13.7966	8.57873	Mammalia	artiodactyla	bovidae	Alcelaphus buselaphus major	0	1	1	1	0	0	1	0	0	0	14.4584	18	0	12.9749	58.3967	3.42321	38.1731	0.00677467	0.000225177	0	0	0	6.049	0.160746	94	315.328
207	13.9489	8.43705	Mammalia	artiodactyla	bovidae	Cephalophus rufilatus	0	1	1	1	0	0	1	0	0	0	14.5239	193.2	0	4.27518	38.5301	0.697198	60.7727	0	0	0	0	0	4.83245	0.201704	13	296.758
208	13.9498	8.43721	Mammalia	artiodactyla	bovidae	Cephalophus rufilatus	0	1	1	1	0	0	1	0	0	0.001015	14.6895	193.2	0.041878	4.24976	39.7723	2.36522	57.1296	0.24534	0.108803	0.000363593	0	0.378413	5.90691	0.193638	816	330.746
209	13.9517	8.43764	Mammalia	artiodactyla	bovidae	Alcelaphus buselaphus major	0	1	1	1	0	0	1	0	0	0	14.133	193.2	0	4.19305	19.6309	0.379806	79.9617	0.0276223	0	0	0	0	5.35507	0.205759	29	299.371
210	13.9531	8.43806	Mammalia	artiodactyla	bovidae	Kobus kob	0	1	1	1	0	0	1	0	0	0	14.0686	193.2	0	4.14684	10.6271	0.433231	88.9397	0	0	0	0	0	5.66921	0.229807	18	304.112
211	13.9637	8.44035	Mammalia	artiodactyla	suidae	Phacochoerus africanus	0	1	1	1	0	0	1	0	0	0	14.1216	193.2	0	4.0898	20.6784	0.164588	79.157	0	0	0	0	0	4.93704	0.225725	27	296.904
212	13.9681	8.44268	Mammalia	artiodactyla	suidae	Phacochoerus africanus	0	1	1	1	0	0	1	0	0	0.001016	14.5858	193.2	0.041892	4.02889	34.5555	1.9561	62.469	0.242106	0.191992	0.00201838	0	0.583343	5.77893	0.192506	442	296.67
213	13.6085	8.0051	Mammalia	artiodactyla	suidae	Phacochoerus africanus	0	1	1	1	0	0	1	0	0	0.361535	23.4147	10	14.4341	3.05961	43.2901	3.45699	50.6574	2.58612	0.00301726	0.000186487	0.00614134	0	6.59129	0.261277	373	519.571
214	13.6154	8.08733	Mammalia	artiodactyla	suidae	Phacochoerus africanus	0	1	1	1	0	0	1	0	0	0.895374	18.8371	10.7	32.3834	2.0082	31.726	5.38408	57.8264	4.9781	0.0165702	0.00409801	0.0647396	0	5.30277	0.262594	184	490.653
215	13.6079	8.08743	Mammalia	artiodactyla	suidae	Phacochoerus africanus	0	1	1	1	0	0	1	0	0	0.886602	18.4222	10.7	32.0329	1.3007	30.6888	7.06289	55.9497	6.19631	0.0198099	0.00509573	0.0773969	0	4.91115	0.266291	200	495.709
216	13.6072	8.09076	Mammalia	artiodactyla	bovidae	Hippotragus equinus	0	1	1	1	0	0	1	0	0	1.64141	17.2607	10.7	58.2464	1.04677	23.452	8.18492	57.6773	10.4624	0.00733268	0.00680089	0.209271	0	4.93365	0.271492	135	499.459
217	13.754	8.40365	Mammalia	artiodactyla	bovidae	Hippotragus equinus	0	1	1	1	0	0	1	0	0	0.447823	17.442	8.2	17.8869	3.57255	49.7303	12.5994	30.6473	6.99558	0.0145454	0.00151069	0.0113866	0	3.86811	0.178691	179	358.532
218	13.6101	8.03827	Mammalia	artiodactyla	bovidae	Alcelaphus buselaphus major	0	1	1	1	0	0	1	0	0	0.161392	22.6096	25.2	6.60759	0.692577	36.4354	1.62228	57.8686	4.07364	0	0	0	0	8.15018	0.310391	60	470.102
219	13.7093	8.48788	Mammalia	artiodactyla	bovidae	Alcelaphus buselaphus major	0	1	1	1	0	0	1	0	0	0.009646	16.5358	80.6	0.363344	0.946725	36.8304	44.8794	8.48365	9.80661	0	0	0	0	3.74313	0.269	35	346.729
220	13.6949	8.18212	Mammalia	artiodactyla	bovidae	Alcelaphus buselaphus major	0	1	1	1	0	0	1	0	0	0	18.8778	30.2	0	4.69029	32.2399	0	67.7601	0	0	0	0	0	6.81034	0.160594	67	514.219
221	13.728	8.07582	Mammalia	artiodactyla	bovidae	Alcelaphus buselaphus major	0	1	1	1	0	0	1	0	0	0	21.5289	9.7	0	2.76898	19.8504	0	80.1496	0	0	0	0	0	8.75247	0.222564	105	423.745
222	13.6947	8.5112	Mammalia	artiodactyla	bovidae	Alcelaphus buselaphus major	0	1	1	1	0	0	1	0	0	0	19.5272	8.9	0	2.72543	57.5555	34.0132	5.99731	2.43392	0	0	0	0	6.33568	0.259851	25	330.658
223	13.6153	8.02787	Mammalia	artiodactyla	bovidae	Alcelaphus buselaphus major	0	1	1	1	0	0	1	0	0	0	26.9662	25.2	0	1.43844	54.3471	0.105785	45.5472	0	0	0	0	0	8.97817	0.363399	53	493.156
224	13.6887	8.1833	Mammalia	artiodactyla	bovidae	Alcelaphus buselaphus major	0	1	1	1	0	0	1	0	0	0	19.7994	30.2	0	5.01297	38.8455	0.00828778	61.1462	0	0	0	0	0	6.70443	0.165451	69	516.281
225	13.5921	7.96277	Mammalia	artiodactyla	bovidae	Alcelaphus buselaphus major	0	1	1	1	0	0	1	0	0	0	30.1906	21.4	0	1.87256	39.9684	0	60.0316	0	0	0	0	0	8.33748	0.096509	226	629.512
226	13.6104	7.94443	Mammalia	artiodactyla	bovidae	Alcelaphus buselaphus major	0	1	1	1	0	0	1	0	0	0	26.9577	28.5	0	2.77948	36.2585	0.0240801	63.7174	0	0	0	0	0	7.34392	0.130694	120	568.371
227	13.6114	8.03712	Mammalia	artiodactyla	bovidae	Alcelaphus buselaphus major	0	1	1	1	0	0	1	0	0	0.073718	23.9777	25.2	3.10256	0.877854	39.741	0.846137	57.8457	1.5672	0	0	0	0	8.73313	0.307628	63	473.401
228	13.8006	8.57957	Mammalia	artiodactyla	bovidae	Alcelaphus buselaphus major	0	1	1	1	0	0	1	0	0	0	14.7579	18	0	13.2884	63.0157	0.7156	36.2187	0.0499801	0	0	0	0	6.46839	0.189157	35	333.968
229	13.8051	8.59505	Mammalia	artiodactyla	bovidae	Alcelaphus buselaphus major	0	1	1	1	0	0	1	0	0	0	13.5043	11.4	0	13.5512	60.9836	2.10301	36.9134	0	0	0	0	0	5.8444	0.151433	42	333.597
230	13.8166	8.58577	Mammalia	artiodactyla	bovidae	Alcelaphus buselaphus major	0	1	1	1	0	0	1	0	0	0	13.408	18	0	12.0495	57.0471	3.7714	39.1815	0	0	0	0	0	6.51127	0.155644	39	317.429
231	13.6769	8.0764	Mammalia	artiodactyla	bovidae	Alcelaphus buselaphus major	0	1	1	1	0	0	1	0	0	0.013115	22.0266	9.7	0.577049	0.429917	25.405	0.0400318	74.3779	0.0083676	0.133626	0	0	0.0351067	8.05925	0.238529	52	433.778
232	13.6972	8.06163	Mammalia	artiodactyla	bovidae	Alcelaphus buselaphus major	0	1	1	1	0	0	1	0	0	0	22.7268	10.7	0	2.40274	42.5899	0	57.333	0.0263658	0.0323583	0	0	0.0184343	8.17719	0.410546	63	414.723
233	13.8246	8.58951	Mammalia	artiodactyla	bovidae	Alcelaphus buselaphus major	0	1	1	1	0	0	1	0	0	0	13.2457	18	0	11.3094	45.4233	4.10623	50.4704	0	0	0	0	0	6.1315	0.149468	44	305.672
234	13.6182	8.01968	Mammalia	artiodactyla	bovidae	Alcelaphus buselaphus major	0	1	1	1	0	0	1	0	0	0	23.706	10	0	2.22421	56.7659	0.167898	43.0662	0	0	0	0	0	8.22052	0.38243	51	494.173
235	13.6141	7.95138	Mammalia	artiodactyla	bovidae	Alcelaphus buselaphus major	0	1	1	1	0	0	1	0	0	0	26.2055	21.4	0	3.40418	34.3341	0.0441665	65.6217	0	0	0	0	0	7.60089	0.044039	169	567.264
236	13.6717	8.18696	Mammalia	artiodactyla	bovidae	Syncerus caffer	0	1	1	1	0	0	1	0	0	0.419439	19.765	30.2	16.7412	3.35156	47.8611	2.05579	44.8601	5.20293	0.0201329	0	0	0	6.5927	0.323914	156	485.948
237	13.6989	8.18523	Mammalia	artiodactyla	bovidae	Syncerus caffer	0	1	1	1	0	0	1	0	0	9e-05	20.6687	30.2	0.003704	4.95052	46.101	0.118382	53.7806	0	0	0	0	0	7.76916	0.331692	156	475.867
238	13.711	8.05537	Mammalia	artiodactyla	bovidae	Syncerus caffer	0	1	1	1	0	0	1	0	0	0.000994	21.4271	10.7	0.041938	4.07719	27.6856	0.0571139	71.8693	0.0654889	0.289485	0	0	0.0330195	7.89095	0.270816	317	428.373
239	13.7028	8.04555	Mammalia	artiodactyla	bovidae	Syncerus caffer	0	1	1	1	0	0	1	0	0	0.000994	22.2948	25.2	0.041915	3.92972	28.7846	0.0579479	70.7608	0.0665856	0.308913	0	0	0.0211503	8.13032	0.225141	316	431.572
240	13.7027	8.05925	Mammalia	artiodactyla	bovidae	Syncerus caffer	0	1	1	1	0	0	1	0	0	0.000994	21.7395	10.7	0.04193	3.06027	27.5825	0.0500423	72.0088	0.0626346	0.272405	0	0	0.023658	7.9557	0.27052	316	430.43
241	13.7102	8.08459	Mammalia	artiodactyla	bovidae	Syncerus caffer	0	1	1	1	0	0	1	0	0	0.000994	20.6009	12.1	0.041949	3.90662	27.9938	0.0330144	71.6455	0.0543908	0.24338	0	0	0.0299198	7.82127	0.250451	218	433.821
242	13.7771	8.10889	Mammalia	artiodactyla	bovidae	Syncerus caffer	0	1	1	1	0	0	1	0	0	0.025511	17.709	6.8	1.02221	5.70356	32.0681	0.03113	67.3042	0.0672421	0.245633	0.000644852	0.00591746	0.277036	7.64514	0.228706	156	414.106
243	13.7298	8.17896	Mammalia	artiodactyla	bovidae	Syncerus caffer	0	1	1	1	0	0	1	0	0	8.5e-05	21.0428	30.2	0.003472	5.05797	46.9554	0.0816399	52.9629	0	0	0	0	0	8.28879	0.182415	164	464.398
244	13.7483	8.53387	Mammalia	artiodactyla	bovidae	Syncerus caffer	0	1	1	1	0	0	1	0	0	0	16.4874	11.2	0	6.25022	58.1764	7.00552	34.5418	0.275843	0	0.000500812	0	0	6.06799	0.202344	147	333.811
245	13.7118	8.18129	Mammalia	artiodactyla	bovidae	Syncerus caffer	0	1	1	1	0	0	1	0	0	8.5e-05	20.966	30.2	0.00347	4.54746	45.9114	0.0966907	53.9919	0	0	0	0	0	8.00884	0.33581	159	469.896
246	13.7489	8.54638	Mammalia	artiodactyla	bovidae	Syncerus caffer	0	1	1	1	0	0	1	0	0	0	16.202	91.6	0	7.61227	59.3693	4.28178	36.3213	0.0271516	0	0.000556557	0	0	6.11571	0.192733	115	328.761
247	13.7484	8.53996	Mammalia	artiodactyla	bovidae	Syncerus caffer	0	1	1	1	0	0	1	0	0	0	16.384	11.2	0	6.90742	59.4862	5.54314	34.9145	0.0556611	0	0.000522508	0	0	6.10346	0.199653	150	331.346
248	13.7844	8.50697	Mammalia	artiodactyla	bovidae	Kobus kob	0	1	1	1	0	0	1	0	0	0	14.9449	20.3	0	6.25574	34.4656	0.296981	65.2375	0	0	0	0	0	5.14242	0.159001	22	349.502
249	13.8014	8.1259	Mammalia	artiodactyla	bovidae	Kobus kob	0	1	1	1	0	0	1	0	0	0	18	6.8	0	3.01849	56.4784	0.142123	43.3795	0	0	0	0	0	7.77287	0.24722	25	393.592
250	13.8209	8.13064	Mammalia	artiodactyla	bovidae	Kobus kob	0	1	1	1	0	0	1	0	0	0	16.1005	6.8	0	1.52389	4.24476	0	95.7552	0	0	0	0	0	7.36682	0.238003	27	410.201
251	13.792	8.13252	Mammalia	artiodactyla	bovidae	Kobus kob	0	1	1	1	0	0	1	0	0	0	16.7443	34.2	0	4.2366	41.6145	0	58.3855	0	0	0	0	0	8.54211	0.258418	23	397.93
252	13.6946	8.49443	Mammalia	artiodactyla	bovidae	Sylvicapra grimmia	0	1	1	1	0	0	1	0	0	0	16.0356	85.1	0	2.62682	77.1415	21.7874	1.0711	0	0	0	0	0	7.1452	0.392227	27	351.616
253	13.7038	8.49001	Mammalia	artiodactyla	bovidae	Cephalophus rufilatus	0	1	1	1	0	0	1	0	0	0	17.1953	80.6	0	1.52787	33.8335	49.7996	14.3944	1.97247	0	0	0	0	5.10554	0.324067	17	341.348
254	13.94	8.29016	Mammalia	artiodactyla	bovidae	Cephalophus rufilatus	0	1	1	1	0	0	1	0	0	0	17.1493	6.3	0	11.4119	55.6926	0	44.1244	0	0.183064	0	0	0	7.44533	0.43375	19	339.617
255	13.5987	7.93932	Mammalia	artiodactyla	bovidae	Sylvicapra grimmia	0	1	1	1	0	0	1	0	0	0	31.9295	28.5	0	2.63013	61.3985	0	38.6015	0	0	0	0	0	8.77507	0.30778	26	569.321
256	13.8359	8.41002	Mammalia	artiodactyla	bovidae	Cephalophus rufilatus	0	1	1	1	0	0	1	0	0	0	14.8594	5.1	0	8.01256	58.5089	0	41.4911	0	0	0	0	0	7.35013	0.194899	14	377.948
257	13.6311	8.04294	Mammalia	artiodactyla	bovidae	Cephalophus rufilatus	0	1	1	1	0	0	1	0	0	0	28.9147	25.2	0	2.9788	81.242	0	18.758	0	0	0	0	0	8.69867	0.316872	16	468.281
258	13.7166	8.05074	Mammalia	artiodactyla	bovidae	Cephalophus rufilatus	0	1	1	1	0	0	1	0	0	0	21.2579	10.7	0	3.65457	45.6689	0	50.1571	1.51604	2.65796	0	0	0	7.51316	0.317311	39	407.066
259	13.6011	7.92789	Mammalia	artiodactyla	bovidae	Cephalophus rufilatus	0	1	1	1	0	0	1	0	0	0	23.5348	28.5	0	1.3458	53.5961	6.83689	31.7929	7.77419	0	0	0	0	5.21123	0.286617	21	545.892
260	13.702	8.19079	Mammalia	artiodactyla	bovidae	Hippotragus equinus	0	1	1	1	0	0	1	0	0	0	20.7178	30.2	0	5.5331	47.3759	0.0754295	52.5487	0	0	0	0	0	7.96878	0.325541	140	478.874
261	13.6133	7.93276	Mammalia	artiodactyla	bovidae	Tragelaphus scriptus	0	1	1	1	0	0	1	0	0	0	21.6773	28.5	0	1.47503	18.5991	0	81.4009	0	0	0	0	0	5.96818	0.270406	16	549.96
262	13.602	7.94553	Mammalia	artiodactyla	bovidae	Tragelaphus scriptus	0	1	1	1	0	0	1	0	0	0	27.9718	28.5	0	3.26346	35.6897	0	64.3103	0	0	0	0	0	8.98592	0.164322	26	587.028
263	13.7618	8.52224	Mammalia	artiodactyla	bovidae	Tragelaphus scriptus	0	1	1	1	0	0	1	0	0	0	17.2701	20.3	0	5.63723	60.3328	0	39.6672	0	0	0	0	0	6.26256	0.227104	26	336.988
264	13.602	7.94553	Mammalia	artiodactyla	bovidae	Tragelaphus scriptus	0	1	1	1	0	0	1	0	0	0	29.5666	28.5	0	3.26346	39.371	0	60.629	0	0	0	0	0	8.64824	0.194905	57	588.451
265	13.6143	8.03318	Mammalia	carnivora	canidae	Lupulella adustus	0	1	1	1	0	0	1	0	0	0	26.1858	25.2	0	1.18871	54.891	0	45.109	0	0	0	0	0	9.39946	0.309482	37	483.1
266	13.7061	8.06375	Mammalia	carnivora	viverridae	Civettictis civetta civettta	0	1	1	1	0	0	1	0	0	0	22.074	7.1	0	3.25926	35.7836	0.00467993	64.1738	0	0.0280019	0	0	0.00997893	8.1882	0.373627	52	412.78
267	13.6247	7.93125	Mammalia	artiodactyla	bovidae	Hippotragus equinus	0	1	1	1	0	0	1	0	0	0.220048	25.5297	31.6	20.4617	1.24155	39.1548	11.2787	40.4859	9.02074	0	0.00119538	0.0587674	0	4.23348	0.205916	315	552.979
268	13.6116	7.92978	Mammalia	artiodactyla	bovidae	Tragelaphus scriptus	0	1	1	1	0	0	1	0	0	0	27.6261	18.3	0	1.31794	2.12911	0	97.8709	0	0	0	0	0	7.30631	0.324226	26	541.881
269	13.6067	7.92909	Mammalia	artiodactyla	bovidae	Hippotragus equinus	0	1	1	1	0	0	1	0	0	0.285374	23.5886	28.5	27.5599	1.56612	37.1384	14.2216	36.2016	12.3602	0	0.00107464	0.0771613	0	3.74906	0.20315	317	578.499
270	13.6144	7.9522	Mammalia	artiodactyla	bovidae	Hippotragus equinus	0	1	1	1	0	0	1	0	0	0.000183	27.5162	21.4	0.004207	3.48908	43.3415	6.21684	47.0253	3.41639	0	0	0	0	6.43889	0.203459	321	574.879
271	13.679	8.50433	Mammalia	artiodactyla	bovidae	Hippotragus equinus	0	1	1	1	0	0	1	0	0	0.608886	17.4088	8.9	24.2832	0.890014	57.5377	23.911	10.0501	8.40984	0.0705844	0.00888915	0.0110777	0.000878952	4.34138	0.246931	96	319.067
272	13.679	8.51916	Mammalia	artiodactyla	bovidae	Tragelaphus scriptus	0	1	1	1	0	0	1	0	0	0	21.5727	8	0	1.70386	92.4671	0	7.53285	0	0	0	0	0	7.25455	0.081866	13	330.805
273	13.7016	8.0597	Mammalia	artiodactyla	bovidae	Hippotragus equinus	0	1	1	1	0	0	1	0	0	0.000732	22.5553	10.7	0.032199	2.92994	29.0362	0.0258658	70.6043	0.0432468	0.285779	0	0	0.00463423	8.20356	0.290286	214	423.749
274	13.7069	8.18333	Mammalia	artiodactyla	bovidae	Tragelaphus scriptus	0	1	1	1	0	0	1	0	0	0	17.0588	30.2	0	4.70787	20.6712	0	79.3288	0	0	0	0	0	6.97285	0.167932	11	496.848
275	13.854	8.42257	Mammalia	artiodactyla	bovidae	Cephalophus rufilatus	0	1	1	1	0	0	1	0	0	0	12.5895	5.1	0	10.4415	55.9128	0.312027	43.7752	0	0	0	0	0	5.02632	0.148793	22	379.637
276	13.876	8.40939	Mammalia	artiodactyla	bovidae	Cephalophus rufilatus	0	1	1	1	0	0	1	0	0	0	13.631	184	0	11.0251	34.4402	0	65.5598	0	0	0	0	0	6.41176	0.138466	21	366.925
277	13.876	8.40939	Mammalia	artiodactyla	bovidae	Hippotragus equinus	0	1	1	1	0	0	1	0	0	0	15.5704	184	0	11.0251	73.3884	1.1741	25.3362	0.101336	0	0	0	0	7.39886	0.167412	749	472.677
278	13.6604	8.52129	Mammalia	artiodactyla	bovidae	Hippotragus equinus	0	1	1	1	0	0	1	0	0	0.974758	16.0237	8	38.8608	1.13355	60.1873	14.413	9.1835	16.0946	0.0954243	0.00946011	0.0147411	0.00190898	4.27016	0.195114	103	308.589
279	13.8958	8.3563	Mammalia	artiodactyla	bovidae	Cephalophus rufilatus	0	1	1	1	0	0	1	0	0	0	19.3307	4.8	0	1.57297	97.3704	0.861421	1.76819	0	0	0	0	0	6.44095	0.322536	13	437.616
280	13.7355	8.4272	Mammalia	artiodactyla	bovidae	Ourebia ourebi	0	1	1	1	0	0	1	0	0	0	22.417	6.1	0	2.94044	98.3565	0.888506	0.755016	0	0	0	0	0	5.52527	0.299636	26	376.31
281	13.7128	8.51096	Mammalia	artiodactyla	bovidae	Tragelaphus scriptus	0	1	1	1	0	0	1	0	0	0	19.2798	8.9	0	3.3205	51.76	14.8464	33.3936	0	0	0	0	0	5.9633	0.252458	13	331.459
282	13.6972	8.4938	Mammalia	artiodactyla	bovidae	Cephalophus rufilatus	0	1	1	1	0	0	1	0	0	0	17.3773	85.1	0	2.3541	72.3938	21.0959	6.51037	0	0	0	0	0	7.45119	0.399266	27	344.906
283	13.6709	8.17667	Mammalia	artiodactyla	bovidae	Ourebia ourebi	0	1	1	1	0	0	1	0	0	0	17.9198	30.2	0	3.52136	41.3655	0	58.6345	0	0	0	0	0	7.55615	0.141304	18	488.395
284	13.6803	8.51458	Mammalia	artiodactyla	bovidae	Cephalophus rufilatus	0	1	1	1	0	0	1	0	0	0	19.6069	8.9	0	1.41434	68.7897	25.2681	2.59202	3.3502	0	0	0	0	7.01583	0.045488	16	329.722
285	13.611	7.95357	Mammalia	artiodactyla	bovidae	Tragelaphus scriptus	0	1	1	1	0	0	1	0	0	0	24.9543	21.4	0	3.71803	20.9476	0	79.0524	0	0	0	0	0	8.88128	0.0225	51	576.367
286	13.6825	8.15917	Mammalia	artiodactyla	bovidae	Hippotragus equinus	0	1	1	1	0	0	1	0	0	0.000183	19.552	24.6	0.007501	3.09399	38.5771	0.101034	61.3218	0	0	0	0	0	7.34697	0.187523	133	487.254
287	13.6805	8.17738	Mammalia	artiodactyla	bovidae	Hippotragus equinus	0	1	1	1	0	0	1	0	0	0	19.9308	30.2	0	4.50081	44.1647	0.0552567	55.78	0	0	0	0	0	7.46797	0.184391	111	496.514
288	13.7356	8.49991	Mammalia	artiodactyla	bovidae	Tragelaphus scriptus	0	1	1	1	0	0	1	0	0	0	17.2188	80.6	0	2.31651	34.7988	0	65.2012	0	0	0	0	0	5.8125	0.399916	11	354.881
289	13.7562	8.43328	Mammalia	artiodactyla	bovidae	Cephalophus rufilatus	0	1	1	1	0	0	1	0	0	0	17.1289	17.1	0	4.17823	28.4343	0	71.5657	0	0	0	0	0	5.98158	0.357271	10	347.657
290	13.7603	8.4131	Mammalia	artiodactyla	bovidae	Hippotragus equinus	0	1	1	1	0	0	1	0	0	0	18.0816	8.2	0	4.4284	50.4564	10.973	36.1683	2.40232	0	0	0	0	4.97305	0.195159	123	356.472
291	13.7568	8.40644	Mammalia	artiodactyla	bovidae	Hippotragus equinus	0	1	1	1	0	0	1	0	0	0.346883	17.4903	8.2	13.8599	3.90651	49.7793	12.2073	31.4131	6.58276	0.00926599	0.00150889	0.00672073	0	4.055	0.182684	132	357.628
292	13.6798	8.50293	Mammalia	artiodactyla	bovidae	Hippotragus equinus	0	1	1	1	0	0	1	0	0	0.596488	17.4455	85.1	23.7875	0.990391	57.2918	24.3301	9.97243	8.31497	0.0699306	0.00888795	0.0110762	0.000878834	4.26604	0.247828	96	319.914
293	13.6798	8.50293	Mammalia	artiodactyla	bovidae	Tragelaphus scriptus	0	1	1	1	0	0	1	0	0	0	18.5872	85.1	0	0.990391	81.1838	15.1845	3.63169	0	0	0	0	0	7.49541	0.057267	17	321.14
294	13.6604	8.52129	Mammalia	artiodactyla	bovidae	Hippotragus equinus	0	1	1	1	0	0	1	0	0	0.974758	16.0237	8	38.8608	1.13355	60.1873	14.413	9.1835	16.0946	0.0954243	0.00946011	0.0147411	0.00190898	4.27016	0.195114	103	308.589
295	13.679	8.51921	Mammalia	artiodactyla	bovidae	Kobus ellipsiprymnus defassa	0	1	1	1	0	0	1	0	0	0	20.5042	8	0	1.70751	78.8875	7.7036	13.0734	0.335516	0	0	0	0	7.64587	0.146986	31	321.466
296	13.679	8.51916	Mammalia	artiodactyla	bovidae	Taurotragus derbianus gigas	0	1	1	1	0	0	1	0	0	0.520736	17.318	8	20.765	1.70386	61.0252	18.4218	12.4984	7.95859	0.0778205	0.00659868	0.0102823	0.00133156	5.21542	0.231225	104	314.949
297	13.6803	8.51458	Mammalia	artiodactyla	bovidae	Cephalophus rufilatus	0	1	1	1	0	0	1	0	0	0	19.6069	8.9	0	1.41434	68.7897	25.2681	2.59202	3.3502	0	0	0	0	7.01583	0.045488	16	329.722
298	13.6789	8.50857	Mammalia	artiodactyla	bovidae	Hippotragus equinus	0	1	1	1	0	0	1	0	0	0.610176	17.4243	8.9	24.3325	0.956563	58.5141	22.3222	11.0207	8.05398	0.0682082	0.00885102	0.0110302	0.000875183	4.64614	0.243138	97	317.62
299	13.679	8.50433	Mammalia	carnivora	hyaenidae	Crocuta crocuta	0	1	1	1	0	0	1	0	0	0.517363	16.8143	8.9	20.6076	0.890014	55.5132	21.5465	12.5299	10.325	0.0678518	0.00911496	0.00760069	0.000762708	3.91814	0.231531	165	322.644
300	13.7127	8.51416	Mammalia	artiodactyla	bovidae	Cephalophus rufilatus	0	1	1	1	0	0	1	0	0	0	17.7294	8.9	0	3.67116	41.5341	37.7645	20.6574	0.0439732	0	0	0	0	5.4191	0.299773	12	328.993
301	13.7128	8.51096	Mammalia	artiodactyla	bovidae	Hippotragus equinus	0	1	1	1	0	0	1	0	0	0.10483	17.8018	8.9	4.18752	3.3205	60.7091	16.2884	21.0046	1.99731	0	0.000574571	0	0	5.91901	0.260938	90	339.25
302	13.715	8.50618	Mammalia	artiodactyla	bovidae	Kobus ellipsiprymnus defassa	0	1	1	1	0	0	1	0	0	0	18.5532	85.1	0	2.76434	56.82	20.4942	22.3878	0.297954	0	0	0	0	5.74948	0.273628	48	337.311
303	13.715	8.50365	Mammalia	artiodactyla	bovidae	Kobus ellipsiprymnus defassa	0	1	1	1	0	0	1	0	0	0	19.5286	85.1	0	2.48664	64.572	12.2007	23.0952	0.132116	0	0	0	0	6.12198	0.25315	25	336.327
304	13.7065	8.50295	Mammalia	artiodactyla	bovidae	Kobus ellipsiprymnus defassa	0	1	1	1	0	0	1	0	0	0	18.4572	85.1	0	2.59387	59.76	25.8808	9.81366	4.54563	0	0	0	0	6.35264	0.407568	17	333.433
305	13.7075	8.49074	Mammalia	carnivora	hyaenidae	Crocuta crocuta	0	1	1	1	0	0	1	0	0	0.36488	17.7436	80.6	14.5481	1.31827	57.1822	20.4679	18.2582	4.03782	0.0351132	0.010083	0.0086262	0	4.26163	0.184171	103	338.095
306	13.7075	8.49844	Mammalia	artiodactyla	bovidae	Kobus ellipsiprymnus defassa	0	1	1	1	0	0	1	0	0	0	18.2261	85.1	0	2.08757	43.3235	40.9435	12.013	3.72003	0	0	0	0	5.82259	0.333802	40	339.947
307	13.7031	8.49072	Mammalia	artiodactyla	bovidae	Kobus ellipsiprymnus defassa	0	1	1	1	0	0	1	0	0	0	17.4109	80.6	0	1.63167	38.9173	47.0407	12.5034	1.53852	0	0	0	0	5.63613	0.33779	23	342.455
308	13.6177	8.02199	Mammalia	artiodactyla	bovidae	Ourebia ourebi	0	1	1	1	0	0	1	0	0	0	20.7964	10	0	2.0177	37.5258	0.57612	61.8981	0	0	0	0	0	6.95135	0.357464	21	495.558
309	13.6182	8.01968	Mammalia	artiodactyla	bovidae	Cephalophus rufilatus	0	1	1	1	0	0	1	0	0	0	22.8644	10	0	2.22421	53.8487	0	46.1513	0	0	0	0	0	6.73138	0.369867	23	496.281
310	13.6145	8.02125	Mammalia	artiodactyla	bovidae	Kobus ellipsiprymnus defassa	0	1	1	1	0	0	1	0	0	0	25.6018	10	0	1.82049	58.7583	0.147493	41.0942	0	0	0	0	0	8.40103	0.378087	47	498.472
311	13.6145	8.02155	Mammalia	artiodactyla	bovidae	Kobus ellipsiprymnus defassa	0	1	1	1	0	0	1	0	0	0	25.6851	10	0	1.79263	58.6865	0.146949	41.1665	0	0	0	0	0	8.45214	0.378387	48	498.401
312	13.6153	8.02787	Mammalia	carnivora	viverridae	Civettictis civetta civettta	0	1	1	1	0	0	1	0	0	0	25.5903	25.2	0	1.43844	48.0727	0.101185	51.8261	0	0	0	0	0	8.79041	0.34939	62	490.052
313	13.6152	8.03193	Mammalia	artiodactyla	bovidae	Hippotragus equinus	0	1	1	1	0	0	1	0	0	0.19147	22.2014	25.2	7.66191	1.30556	42.322	3.66699	51.1277	2.87497	0.00829031	0	0	0	7.09368	0.296728	190	477.891
314	13.6151	8.03206	Mammalia	artiodactyla	bovidae	Cephalophus rufilatus	0	1	1	1	0	0	1	0	0	0	24.576	25.2	0	1.28876	62.6526	0	37.3474	0	0	0	0	0	9.48267	0.341219	26	483.211
315	13.6143	8.03318	Mammalia	artiodactyla	bovidae	Tragelaphus scriptus	0	1	1	1	0	0	1	0	0	0	23.2968	25.2	0	1.18871	57.589	0	42.411	0	0	0	0	0	9.21918	0.342603	20	478.888
316	13.6114	8.03712	Mammalia	primates	cercopithecidae	Colobus guereza	0	1	1	1	0	0	1	0	0	0	25.5063	25.2	0	0.877854	28.8556	0	71.1444	0	0	0	0	0	9.01875	0.181823	15	468.511
317	13.6101	8.03827	Mammalia	artiodactyla	bovidae	Hippotragus equinus	0	1	1	1	0	0	1	0	0	0.25974	21.3481	25.2	10.3803	0.692577	40.0496	4.73034	51.6328	3.57875	0.00849662	0	0	0	6.58365	0.327318	113	478.379
318	13.6263	8.03741	Mammalia	artiodactyla	bovidae	Hippotragus equinus	0	1	1	1	0	0	1	0	0	0.08257	22.7263	25.2	3.31197	2.45845	39.341	2.10615	56.592	1.95293	0.00793293	0	0	0	7.71449	0.330712	102	468.16
319	13.6308	8.0341	Mammalia	artiodactyla	bovidae	Hippotragus equinus	0	1	1	1	0	0	1	0	0	0.020494	23.1378	25.2	0.836597	3.01992	38.7751	1.38422	58.6774	1.15555	0.0077851	0	0	0	7.93345	0.307058	109	465.993
320	13.6353	8.03412	Mammalia	carnivora	canidae	Lupulella adustus	0	1	1	1	0	0	1	0	0	0	26.4184	25.2	0	3.4987	55.601	0	44.399	0	0	0	0	0	7.83859	0.34502	20	464.527
321	13.6407	8.04179	Mammalia	artiodactyla	bovidae	Hippotragus equinus	0	1	1	1	0	0	1	0	0	0.005123	23.5809	25.2	0.213502	4.03275	37.3863	0.189275	62.1319	0.274006	0.0185156	0	0	0	8.29552	0.314309	108	456.433
322	13.6311	8.04294	Mammalia	carnivora	canidae	Lupulella adustus	0	1	1	1	0	0	1	0	0	0	27.7674	25.2	0	2.9788	67.898	0.0559006	32.0461	0	0	0	0	0	8.42471	0.32631	25	468.794
323	13.623	8.04282	Mammalia	artiodactyla	bovidae	Hippotragus equinus	0	1	1	1	0	0	1	0	0	0.140585	22.1756	25.2	5.6309	2.09078	38.9534	2.72142	56.0061	2.31107	0.00807845	0	0	0	7.48093	0.334484	99	469.303
324	13.6183	8.04187	Mammalia	artiodactyla	bovidae	Hippotragus equinus	0	1	1	1	0	0	1	0	0	0.196778	21.7588	25.2	7.8682	1.55418	39.4852	3.3595	54.222	2.92476	0.0085453	0	0	0	7.18593	0.330745	95	472.572
325	13.6138	8.04248	Mammalia	artiodactyla	bovidae	Hippotragus equinus	0	1	1	1	0	0	1	0	0	0.491352	20.9238	25.2	17.1645	1.07341	36.3167	3.85401	56.8625	2.90889	0.0135699	0.000690266	0.043646	0	6.40386	0.282085	307	482.376
326	13.6032	7.93121	Mammalia	artiodactyla	bovidae	Cephalophus rufilatus	0	1	1	1	0	0	1	0	0	0	28.4908	28.5	0	1.71481	37.5661	0	62.4339	0	0	0	0	0	6.47769	0.28878	21	540.711
327	13.6084	7.93443	Mammalia	artiodactyla	bovidae	Hippotragus equinus	0	1	1	1	0	0	1	0	0	0.255444	24.3343	28.5	24.2827	1.94176	37.9955	12.4464	38.4502	11.0347	0	0	0.0732352	0	4.32647	0.191067	319	576.238
328	13.5986	7.93841	Mammalia	artiodactyla	bovidae	Tragelaphus scriptus	1	1	1	1	0	0	0	0	0	0	31.8643	28.5	0	2.53252	60.494	0	39.506	0	0	0	0	0	8.58371	0.308453	22	567.853
329	13.6067	7.92909	Mammalia	artiodactyla	bovidae	Ourebia ourebi	1	1	1	1	0	0	0	0	0	0	32.6679	28.5	0	1.56612	50.5851	14.477	34.4492	0.488721	0	0	0	0	6.50808	0.295045	27	535.042
330	13.6101	7.93027	Mammalia	artiodactyla	bovidae	Ourebia ourebi	1	1	1	1	0	0	0	0	0	0	29.6	28.5	0	1.47226	19.8904	1.68565	78.4239	0	0	0	0	0	7.11964	0.312396	34	539.449
331	13.6116	7.92978	Mammalia	artiodactyla	bovidae	Ourebia ourebi	1	1	1	1	0	0	0	0	0	0	28.1696	18.3	0	1.31794	9.01558	0.215424	90.769	0	0	0	0	0	6.95536	0.312419	34	539.518
332	13.6247	7.93125	Mammalia	artiodactyla	bovidae	Hippotragus equinus	1	1	1	1	0	0	0	0	0	0.220048	25.5297	31.6	20.4617	1.24155	39.1548	11.2787	40.4859	9.02074	0	0.00119538	0.0587674	0	4.23348	0.205916	315	552.979
333	13.6262	7.93449	Mammalia	artiodactyla	bovidae	Tragelaphus scriptus	1	1	1	1	0	0	0	0	0	0	29.2673	31.6	0	1.63742	7.87455	0	92.1254	0	0	0	0	0	6.64055	0.215199	18	546.763
334	13.6274	7.93878	Mammalia	artiodactyla	bovidae	Tragelaphus scriptus	1	1	1	1	0	0	0	0	0	0	27.2267	31.6	0	2.12604	27.8683	0	72.1317	0	0	0	0	0	5.8728	0.285998	28	541.805
335	13.6079	7.932	Mammalia	carnivora	hyaenidae	Crocuta crocuta	1	1	1	1	0	0	0	0	0	0.315233	24.3319	28.5	24.2955	1.78434	39.1955	12.5711	37.8137	10.3625	0	0.000884501	0.0562968	0	3.95641	0.217557	333	578.903
336	13.6079	7.932	Mammalia	carnivora	hyaenidae	Crocuta crocuta	1	1	1	1	0	0	0	0	0	0.315233	24.3319	28.5	24.2955	1.78434	39.1955	12.5711	37.8137	10.3625	0	0.000884501	0.0562968	0	3.95641	0.217557	333	578.903
337	13.6009	7.9294	Mammalia	carnivora	hyaenidae	Crocuta crocuta	1	1	1	1	0	0	0	0	0	0.312214	24.2374	28.5	24.6182	1.51405	39.3206	12.8829	37.6758	10.0668	0	0.00107142	0.0528539	0	4.04432	0.227991	391	588.104
338	13.6011	7.92956	Mammalia	carnivora	hyaenidae	Crocuta crocuta	1	1	1	1	0	0	0	0	0	0	26.586	28.5	0	1.5292	46.7332	2.96887	48.4909	1.80707	0	0	0	0	6.24331	0.294317	31	545.8
339	13.6067	7.93369	Mammalia	artiodactyla	bovidae	Ourebia ourebi	1	1	1	1	0	0	0	0	0	0	29.4007	28.5	0	2.0103	39.1533	0.197685	60.649	0	0	0	0	0	7.66905	0.296466	28	543.81
340	13.5987	7.93932	Mammalia	artiodactyla	bovidae	Ourebia ourebi	1	1	1	1	0	0	0	0	0	0	31.2134	28.5	0	2.63013	56.0385	0	43.9615	0	0	0	0	0	8.33081	0.299939	34	570.398
341	13.5983	7.94159	Mammalia	carnivora	hyaenidae	Crocuta crocuta	1	1	1	1	0	0	0	0	0	0.297703	24.5667	28.5	21.2355	2.88583	39.9289	12.2644	38.5968	9.1546	0	0.000238792	0.0550858	0	4.51019	0.204247	321	585.726
342	13.5978	7.94394	Mammalia	artiodactyla	bovidae	Ourebia ourebi	1	1	1	1	0	0	0	0	0	0	27.6434	28.5	0	2.9484	49.6831	0	50.3169	0	0	0	0	0	8.65591	0.30413	47	587.06
343	13.586	7.94688	Mammalia	artiodactyla	bovidae	Hippotragus equinus	1	1	1	1	0	0	0	0	0	0.258873	24.5913	28.5	10.3692	1.69314	38.0906	12.514	41.1818	8.20573	0	0	0.00787097	0	4.67593	0.181221	287	590.582
344	13.5938	7.93387	Mammalia	artiodactyla	bovidae	Tragelaphus scriptus	1	1	1	1	0	0	0	0	0	0	22.6027	28.5	0	2.19502	25.1114	0.117132	74.7715	0	0	0	0	0	6.3653	0.307815	20	569.989
345	13.6011	7.93884	Mammalia	artiodactyla	bovidae	Hippotragus equinus	1	1	1	1	0	0	0	0	0	0.245926	24.6156	28.5	16.7495	2.55474	38.8677	12.3255	38.9356	9.86366	0	0	0.00757477	0	4.62707	0.179905	305	582.391
346	13.6017	7.94037	Mammalia	artiodactyla	bovidae	Hippotragus equinus	1	1	1	1	0	0	0	0	0	0.238008	24.8978	28.5	15.4938	2.72122	39.0609	11.8027	39.6432	9.48615	0	0	0.00698984	0	4.78874	0.181829	305	582.161
347	13.602	7.94553	Mammalia	artiodactyla	bovidae	Sylvicapra grimmia	1	1	1	1	0	0	0	0	0	0	27.7849	28.5	0	3.26346	32.2919	0	67.7081	0	0	0	0	0	8.78495	0.182407	33	587.337
348	13.6106	7.9486	Mammalia	artiodactyla	bovidae	Hippotragus equinus	1	1	1	1	0	0	0	0	0	0.04444	26.8724	21.4	1.76701	3.20586	42.3565	8.12074	44.2886	5.23424	0	0	0	0	5.95643	0.200208	318	577.829
349	13.6131	7.95059	Mammalia	artiodactyla	bovidae	Kobus kob	1	1	1	1	0	0	0	0	0	0	23.9757	21.4	0	3.3415	16.7469	0	83.2531	0	0	0	0	0	7.54711	0.024801	29	559.521
350	13.6144	7.9522	Mammalia	artiodactyla	bovidae	Sylvicapra grimmia	1	1	1	1	0	0	0	0	0	0	26.337	21.4	0	3.48908	31.903	0	68.097	0	0	0	0	0	8.2	0.02649	23	554.505
351	13.6141	7.95138	Mammalia	artiodactyla	bovidae	Alcelaphus buselaphus major	1	1	1	1	0	0	0	0	0	0	26.2055	21.4	0	3.40418	34.3341	0.0441665	65.6217	0	0	0	0	0	7.60089	0.044039	169	567.264
352	13.6141	7.95097	Mammalia	artiodactyla	bovidae	Hippotragus equinus	1	1	1	1	0	0	0	0	0	0.002015	27.4047	21.4	0.073626	3.36129	42.9857	6.64769	46.4035	3.96307	0	0	0	0	6.29846	0.202351	321	574.743
353	13.6104	7.94443	Mammalia	artiodactyla	bovidae	Alcelaphus buselaphus major	1	1	1	1	0	0	0	0	0	0	26.9577	28.5	0	2.77948	36.2585	0.0240801	63.7174	0	0	0	0	0	7.34392	0.130694	120	568.371
354	13.6071	7.92964	Mammalia	artiodactyla	bovidae	Tragelaphus scriptus	1	1	1	1	0	0	0	0	0	0	36.9638	28.5	0	1.63764	74.9194	7.864	17.2166	0	0	0	0	0	7.88235	0.31313	16	531.75
355	13.6133	7.93276	Mammalia	artiodactyla	bovidae	Sylvicapra grimmia	1	1	1	1	0	0	0	0	0	0	22.5811	28.5	0	1.47503	18.1453	0	81.8547	0	0	0	0	0	6.12162	0.270471	21	548.95
356	13.6175	7.93398	Mammalia	artiodactyla	bovidae	Kobus kob	1	1	1	1	0	0	0	0	0	0	23.6758	18.3	0	1.44629	46.148	0.93045	52.9215	0	0	0	0	0	6.72018	0.28129	34	543.957
357	13.6946	8.49443	Mammalia	artiodactyla	bovidae	Cephalophus rufilatus	1	1	1	1	0	0	0	0	0	0	16.0398	85.1	0	2.62682	76.9819	21.8007	1.21733	0	0	0	0	0	7.14324	0.392117	27	351.647
358	13.7003	8.49622	Mammalia	artiodactyla	bovidae	Sylvicapra grimmia	1	1	1	1	0	0	0	0	0	0	16.496	85.1	0	2.29031	51.2192	44.6039	4.17695	0	0	0	0	0	6.79089	0.370948	24	351.196
359	13.7228	8.49279	Mammalia	artiodactyla	bovidae	Hippotragus equinus	1	1	1	1	0	0	0	0	0	0.590029	17.3079	80.6	23.5272	1.40229	51.881	20.9444	22.1834	4.97435	0	0.001164	0.0156967	0	4.91782	0.271614	75	349.591
360	13.7267	8.48798	Mammalia	artiodactyla	bovidae	Hippotragus equinus	1	1	1	1	0	0	0	0	0	0.273304	17.5969	80.6	10.8979	0.989727	54.7709	17.4514	24.6127	3.14593	0.00278672	0.00832664	0.00796327	0	4.86808	0.200031	124	344.313
361	13.7207	8.48306	Mammalia	artiodactyla	bovidae	Hippotragus equinus	1	1	1	1	0	0	0	0	0	0.273967	17.7686	19.1	10.9245	0.409798	55.1982	18.5876	23.02	3.15248	0.0253588	0.00867778	0.00768781	0	4.50836	0.203924	135	342.632
362	13.7109	8.48783	Mammalia	artiodactyla	bovidae	Hippotragus equinus	1	1	1	1	0	0	0	0	0	0.590461	17.5381	80.6	23.5444	0.861161	53.5055	25.4051	15.4739	5.5918	0	0.00895837	0.014741	0	3.99439	0.261721	81	345.059
363	13.6987	8.49223	Mammalia	artiodactyla	bovidae	Hippotragus equinus	1	1	1	1	0	0	0	0	0	0.534242	17.4266	80.6	21.2987	2.1183	56.6139	20.5672	16.9012	5.84871	0.0437133	0.0108512	0.0138736	0.00049547	4.02441	0.184489	147	334.129
364	13.6886	8.50131	Mammalia	artiodactyla	bovidae	Sylvicapra grimmia	1	1	1	1	0	0	0	0	0	0	20.1117	85.1	0	1.982	86.8554	10.1922	2.95239	0	0	0	0	0	6.7248	0.353354	44	340.348
365	13.681	8.51148	Mammalia	artiodactyla	bovidae	Sylvicapra grimmia	1	1	1	1	0	0	0	0	0	0	19.0916	8.9	0	1.28798	61.8513	33.2466	1.17877	3.72331	0	0	0	0	7.03504	0.072811	22	324.795
366	13.6249	8.09096	Mammalia	artiodactyla	bovidae	Sylvicapra grimmia	1	1	1	1	0	0	0	0	0	1.21776	18.6533	4.8	48.5858	1.57297	50.73	5.65966	25.4988	18.0511	0.020011	0.00442187	0.035945	0	3.69266	0.249798	292	463.481
367	13.6271	8.09071	Mammalia	artiodactyla	bovidae	Sylvicapra grimmia	1	1	1	1	0	0	0	0	0	1.21112	18.655	4.8	48.3218	1.56899	50.7424	5.69476	25.4497	18.0527	0.0200207	0.004424	0.0359623	0	3.68015	0.249891	292	463.66
368	13.6264	8.09006	Mammalia	artiodactyla	bovidae	Sylvicapra grimmia	1	1	1	1	0	0	0	0	0	1.24405	18.5968	4.8	49.6313	1.18993	50.75	6.04033	24.0335	19.1137	0.0206889	0.00457165	0.0371625	0	3.44657	0.245774	292	461.965
369	13.6248	8.08744	Mammalia	artiodactyla	bovidae	Sylvicapra grimmia	1	1	1	1	0	0	0	0	0	1.26262	18.5582	4.8	50.3756	0.984863	50.589	6.28773	23.3579	19.7007	0.0214454	0.00473883	0.0385215	0	3.31765	0.242451	293	460.96
370	13.8986	8.358	Mammalia	artiodactyla	bovidae	Sylvicapra grimmia	1	1	1	1	0	0	0	0	0	0.46634	16.9917	74.4	18.6199	0.339048	53.0076	18.568	17.4379	10.9383	0.0256204	0.00624609	0.0163638	0	1.90419	0.264295	223	356.523
371	13.9048	8.3503	Mammalia	artiodactyla	bovidae	Sylvicapra grimmia	1	1	1	1	0	0	0	0	0	0.520389	17.0931	8.2	20.7712	2.0302	49.7982	15.7773	25.8158	8.57294	0.0184947	0.00457653	0.0127396	0	2.94398	0.27544	141	352.503
372	13.7362	8.41465	Mammalia	artiodactyla	bovidae	Sylvicapra grimmia	1	1	1	1	0	0	0	0	0	0.494498	17.0913	8.2	19.7427	1.99217	49.8401	15.8138	25.7401	8.57031	0.018472	0.00457091	0.0127239	0	2.9341	0.275183	158	352.737
373	13.7355	8.4272	Mammalia	artiodactyla	bovidae	Sylvicapra grimmia	1	1	1	1	0	0	0	0	0	0.681299	17.1944	6.1	27.2028	2.94044	49.6882	14.6867	27.1814	8.39613	0.0219879	0.00537706	0.0202437	0	3.20167	0.279514	140	349.446
374	13.7342	8.45167	Mammalia	artiodactyla	bovidae	Sylvicapra grimmia	1	1	1	1	0	0	0	0	0	0.274412	17.7119	8.5	10.943	1.4454	50.7667	16.0767	30.2629	2.86757	0.0130121	0.00550368	0.00760425	0	3.97026	0.267838	112	346.731
375	13.9159	8.3686	Mammalia	artiodactyla	bovidae	Sylvicapra grimmia	1	1	1	1	0	0	0	0	0	0.525034	17.1398	8.2	20.9554	2.30701	49.5025	15.4952	26.6843	8.28274	0.0182051	0.00450486	0.0125401	0	3.09492	0.274681	137	352.448
376	13.7599	8.39895	Mammalia	artiodactyla	giraffidae	Giraffa camelopardalis	1	1	1	1	0	0	0	0	0	0.309577	17.2801	12.2	12.3591	3.32161	51.475	11.1595	32.4944	4.84813	0.0101722	0.00267907	0.0102241	0	4.51612	0.244397	334	369.014
377	13.7614	8.39955	Mammalia	artiodactyla	bovidae	Tragelaphus scriptus	1	1	1	1	0	0	0	0	0	0	20.3059	12.2	0	3.30513	66.8667	13.1755	19.9577	0	0	0	0	0	7.86301	0.179953	25	395.397
378	13.7828	8.38028	Mammalia	artiodactyla	bovidae	Alcelaphus buselaphus major	1	1	1	1	0	0	0	0	0	0	18.1378	17.9	0	1.31076	63.5287	15.9072	20.5641	0	0	0	0	0	6.85396	0.107571	53	383.258
379	13.7792	8.3753	Mammalia	artiodactyla	bovidae	Alcelaphus buselaphus major	1	1	1	1	0	0	0	0	0	8.5e-05	17.5091	17.9	0.00347	0.658418	51.6069	8.77151	35.5084	4.11323	0	0	0	0	5.3042	0.152439	296	383.192
380	13.7733	8.3808	Mammalia	artiodactyla	bovidae	Alcelaphus buselaphus major	1	1	1	1	0	0	0	0	0	0.003165	18.2019	17.9	0.129747	0.931027	39.0738	50.147	10.3966	0.382625	0	0	0	0	5.98429	0.115818	60	391.452
381	13.7676	8.39395	Mammalia	carnivora	canidae	Lupulella adustus	1	1	1	1	0	0	0	0	0	0	20.0748	12.2	0	2.48289	82.37	16.5008	1.09968	0.0295874	0	0	0	0	7.64054	0.208325	60	404.741
382	13.754	8.40365	Mammalia	carnivora	canidae	Lupulella adustus	1	1	1	1	0	0	0	0	0	0.447823	17.442	8.2	17.8869	3.57255	49.7303	12.5994	30.6473	6.99558	0.0145454	0.00151069	0.0113866	0	3.86811	0.178691	179	358.532
383	13.7479	8.43523	Mammalia	artiodactyla	bovidae	Hippotragus equinus	1	1	1	1	0	0	0	0	0	0	18.1514	6.1	0	4.76612	49.9382	7.61464	42.3842	0.0628792	0	0	0	0	5.30025	0.229262	115	352.252
384	13.6512	8.1786	Mammalia	artiodactyla	bovidae	Kobus ellipsiprymnus defassa	1	1	1	1	0	0	0	0	0	0	20.9056	30.2	0	1.4768	38.8769	0	61.1231	0	0	0	0	0	6.96892	0.155715	49	521.48
385	13.6432	8.18395	Mammalia	artiodactyla	bovidae	Kobus ellipsiprymnus defassa	1	1	1	1	0	0	0	0	0	0.443088	19.6251	30.2	17.6778	0.41223	49.0624	3.79446	39.1175	8.00304	0.0223916	0.000197638	0	0	4.71485	0.326112	257	498.656
386	13.9269	8.28183	Mammalia	artiodactyla	bovidae	Sylvicapra grimmia	1	1	1	1	0	0	0	0	0	0	18.2978	6.5	0	10.9082	60.6036	0.463252	38.6873	0	0.24587	0	0	0	7.52732	0.43766	15	344.9
387	13.9271	8.28302	Mammalia	artiodactyla	bovidae	Sylvicapra grimmia	1	1	1	1	0	0	0	0	0	0	16.6829	6.5	0	11.0272	49.0092	0.0860369	50.8252	0	0.0795763	0	0	0	6.39101	0.411717	65	357.315
388	13.9057	8.28064	Mammalia	artiodactyla	giraffidae	Giraffa camelopardalis	1	1	1	1	0	0	0	0	0	0	15.7937	6.5	0	10.951	40.4157	0.19857	59.3311	0.0109362	0.0437468	0	0	0	6.25653	0.296861	308	380.683
389	13.8909	8.27939	Mammalia	artiodactyla	bovidae	Cephalophus rufilatus	1	1	1	1	0	0	0	0	0	0	16.118	6.5	0	10.1938	72.1375	0	27.8625	0	0	0	0	0	6.01072	0.363192	24	389.516
390	13.8906	8.28509	Mammalia	artiodactyla	bovidae	Hippotragus equinus	1	1	1	1	0	0	0	0	0	0	15.8359	6.5	0	10.7841	45.1075	0.0228241	54.8489	0.00210919	0.0186984	0	0	0	6.26403	0.290773	93	379.176
391	13.9204	8.2854	Mammalia	artiodactyla	bovidae	Sylvicapra grimmia	1	1	1	1	0	0	0	0	0	0	17.8301	6.5	0	11.5358	47.3844	0	52.6156	0	0	0	0	0	5.92055	0.402896	15	353.048
392	13.9268	8.28568	Mammalia	carnivora	hyaenidae	Crocuta crocuta	1	1	1	1	0	0	0	0	0	0	16.2754	6.3	0	11.3136	43.1333	0.30214	56.4627	0.0182201	0.0835465	0	0	0	6.30451	0.28059	305	375.724
393	13.94	8.29016	Mammalia	artiodactyla	bovidae	Cephalophus rufilatus	1	1	1	1	0	0	0	0	0	0	17.1493	6.3	0	11.4119	55.6926	0	44.1244	0	0.183064	0	0	0	7.44533	0.43375	19	339.617
394	13.9489	8.29541	Mammalia	artiodactyla	bovidae	Alcelaphus buselaphus major	1	1	1	1	0	0	0	0	0	0	16.5634	6.3	0	11.483	29.4715	0.0840662	69.9534	0.135483	0.355521	0	0	0	5.686	0.38431	63	345.737
395	13.6902	8.0653	Mammalia	artiodactyla	bovidae	Alcelaphus buselaphus major	1	1	1	1	0	0	0	0	0	0.000339	21.8892	7.1	0.014905	1.52665	26.5295	0.0388727	73.1472	0.0472324	0.234516	0	0	0.00270883	7.98784	0.275378	214	435.723
396	13.6949	8.07129	Mammalia	artiodactyla	bovidae	Alcelaphus buselaphus major	1	1	1	1	0	0	0	0	0	0.000932	21.4394	9.7	0.039153	1.93866	26.3362	0.0428499	73.325	0.0473376	0.24044	0	0	0.00811519	7.9167	0.267163	217	435.313
397	13.6838	8.08525	Mammalia	artiodactyla	bovidae	Alcelaphus buselaphus major	1	1	1	1	0	0	0	0	0	0.000339	21.4396	9.7	0.014918	1.59696	25.8022	0.0231628	74.0197	0.0181452	0.134114	0	0	0.00270325	7.92872	0.262495	211	444.758
398	13.7027	8.05925	Mammalia	artiodactyla	bovidae	Syncerus caffer	1	1	1	1	0	0	0	0	0	0.000994	21.7395	10.7	0.04193	3.06027	27.5825	0.0500423	72.0088	0.0626346	0.272405	0	0	0.023658	7.9557	0.27052	316	430.43
399	13.7016	8.0597	Mammalia	artiodactyla	bovidae	Sylvicapra grimmia	1	1	1	1	0	0	0	0	0	0	23.0054	10.7	0	2.92994	20.3681	0	79.6319	0	0	0	0	0	7.11989	0.435236	33	408.542
400	13.7014	8.05978	Mammalia	artiodactyla	bovidae	Kobus kob	1	1	1	1	0	0	0	0	0	0	21.4526	10.7	0	2.90794	20.5283	0	79.3609	0	0	0	0	0.11078	6.90673	0.420648	38	408.724
401	13.7006	8.06022	Mammalia	artiodactyla	bovidae	Kobus kob	1	1	1	1	0	0	0	0	0	0.000932	21.7228	10.7	0.039309	2.80104	27.3693	0.0535025	72.2305	0.0604063	0.263841	0	0	0.0224532	7.94655	0.270963	316	431.928
402	13.6972	8.06163	Mammalia	artiodactyla	bovidae	Alcelaphus buselaphus major	1	1	1	1	0	0	0	0	0	0	22.7268	10.7	0	2.40274	42.5899	0	57.333	0.0263658	0.0323583	0	0	0.0184343	8.17719	0.410546	63	414.723
403	13.6963	8.06895	Mammalia	artiodactyla	bovidae	Hippotragus equinus	1	1	1	1	0	0	0	0	0	0.000733	22.5378	7.1	0.03224	2.10283	28.6313	0.0205364	71.1211	0.0240781	0.198914	0	0	0.00404632	8.17843	0.277371	211	427.44
404	13.6769	8.06827	Mammalia	artiodactyla	bovidae	Alcelaphus buselaphus major	1	1	1	1	0	0	0	0	0	0.012945	22.9109	10.7	0.569579	0.242761	32.1621	0.0605652	67.5975	0.00849566	0.135671	0	0	0.035644	7.90056	0.301486	50	427.182
405	13.6788	8.07958	Mammalia	artiodactyla	bovidae	Taurotragus derbianus gigas	1	1	1	1	0	0	0	0	0	0.000624	21.9567	9.7	0.02744	0.80434	27.9014	0.0222522	72.0402	0.00637189	0.0255218	0	0	0.00426942	7.95695	0.27356	166	440.27
406	13.6788	8.07963	Mammalia	artiodactyla	bovidae	Kobus ellipsiprymnus defassa	1	1	1	1	0	0	0	0	0	0.010283	21.7428	9.7	0.452442	0.810862	21.3282	0.0235324	78.5103	0.00685297	0.102333	0	0	0.028752	7.86103	0.203582	53	436.148
407	13.9375	8.27915	Mammalia	artiodactyla	bovidae	Kobus ellipsiprymnus defassa	1	1	1	1	0	0	0	0	0	0	16.2448	6.5	0	10.2871	43.2804	0.286613	56.3434	0.0148639	0.0747153	0	0	0	6.18118	0.304839	308	372.53
408	13.9501	8.28256	Mammalia	artiodactyla	bovidae	Sylvicapra grimmia	1	1	1	1	0	0	0	0	0	0	16.0108	6.3	0	10.4139	18.5198	0	81.4802	0	0	0	0	0	4.92973	0.351858	11	343.595
409	13.9592	8.28484	Mammalia	artiodactyla	bovidae	Kobus kob	1	1	1	1	0	0	0	0	0	0	16.1758	6.3	0	9.96758	41.0406	0.574224	58.3852	0	0	0	0	0	6.20031	0.398563	16	337.832
410	13.9592	8.28484	Mammalia	artiodactyla	bovidae	Kobus kob	1	1	1	1	0	0	0	0	0	0	16.1641	6.3	0	9.96758	37.7128	0.48195	61.8052	0	0	0	0	0	6.16539	0.398069	16	337.789
411	13.8019	8.34403	Mammalia	artiodactyla	bovidae	Kobus kob	1	1	1	1	0	0	0	0	0	8.5e-05	16.9867	7.8	0.003472	3.68155	48.4059	8.81661	42.2158	0.561672	0	0	0	0	6.06121	0.194944	176	400.497
412	13.8779	8.2094	Mammalia	artiodactyla	bovidae	Kobus kob	1	1	1	1	0	0	0	0	0	0	18.091	7.8	0	3.42961	52.5564	1.72895	45.7146	0	0	0	0	0	8.07206	0.045625	27	406.869
413	13.8829	8.2118	Mammalia	artiodactyla	bovidae	Kobus kob	1	1	1	1	0	0	0	0	0	8.5e-05	17.4189	7.8	0.00347	3.76766	47.627	10.096	40.1832	2.09372	0	0	0	0	5.82226	0.2004	134	401.572
414	13.8115	8.35281	Mammalia	artiodactyla	bovidae	Kobus kob	1	1	1	1	0	0	0	0	0	8.5e-05	17.4743	7.8	0.003471	4.00213	47.3364	10.004	40.995	1.66466	0	0	0	0	5.89274	0.20467	133	402.635
415	13.8667	8.34576	Mammalia	artiodactyla	bovidae	Kobus kob	1	1	1	1	0	0	0	0	0	8.5e-05	17.0561	7.8	0.003469	2.52788	50.7781	8.55391	39.1079	1.56003	0	0	0	0	5.88651	0.170327	276	396.034
416	13.798	8.34576	Mammalia	artiodactyla	bovidae	Kobus kob	1	1	1	1	0	0	0	0	0	0	17.0892	7.8	0	3.85356	67.6771	0	32.3229	0	0	0	0	0	7.65385	0.169889	54	426.418
417	13.798	8.34516	Mammalia	carnivora	hyaenidae	Crocuta crocuta	1	1	1	1	0	0	0	0	0	0.000101	16.6067	7.8	0.004129	3.90165	48.3815	6.64191	44.9226	0.0540475	0	0	0	0	6.42884	0.177387	264	398.705
418	13.8667	8.2148	Mammalia	artiodactyla	bovidae	Kobus ellipsiprymnus defassa	1	1	1	1	0	0	0	0	0	0	18.1621	7.8	0	2.80104	54.7768	0.57215	44.651	0	0	0	0	0	6.89171	0.127131	69	403.881
419	13.9536	8.29952	Mammalia	artiodactyla	bovidae	Sylvicapra grimmia	1	1	1	1	0	0	0	0	0	0	16.8306	9.7	0	11.2358	13.3634	0	86.6366	0	0	0	0	0	5.7459	0.3981	18	349.238
420	13.9564	8.30291	Mammalia	artiodactyla	bovidae	Alcelaphus buselaphus major	1	1	1	1	0	0	0	0	0	0	15.9795	9.7	0	11.1615	25.819	0.394303	73.7867	0	0	0	0	0	5.8478	0.308837	204	360.727
421	13.929	8.29451	Mammalia	artiodactyla	bovidae	Sylvicapra grimmia	1	1	1	1	0	0	0	0	0	0	16.5215	6.3	0	12.1711	37.2078	0	62.7922	0	0	0	0	0	5.77688	0.419292	20	358.554
422	13.9283	8.29451	Mammalia	artiodactyla	bovidae	Syncerus caffer	1	1	1	1	0	0	0	0	0	0	16.1845	6.3	0	12.1936	42.1544	0.286832	57.462	0.016833	0.0799307	0	0	0	6.31668	0.285847	308	371.735
423	13.9341	8.30138	Mammalia	artiodactyla	bovidae	Alcelaphus buselaphus major	1	1	1	1	0	0	0	0	0	0	15.1741	6.3	0	12.7623	38.6093	0.662104	60.7286	0	0	0	0	0	6.00188	0.337705	151	387.041
424	13.9539	8.30113	Mammalia	artiodactyla	bovidae	Alcelaphus buselaphus major	1	1	1	1	0	0	0	0	0	0	15.7364	9.7	0	11.296	22.8741	0.05122	77.0745	0	0.00017578	0	0	0	5.57136	0.326265	175	355.973
425	13.9466	8.28709	Mammalia	artiodactyla	bovidae	Alcelaphus buselaphus major	1	1	1	1	0	0	0	0	0	0	16.7128	6.3	0	10.9573	43.0038	0	56.9443	0	0.0518768	0	0	0	6.31766	0.391316	17	341.579
426	13.9558	8.28199	Mammalia	artiodactyla	bovidae	Syncerus caffer	1	1	1	1	0	0	0	0	0	0	16.1721	6.3	0	10.2055	43.3702	0.27785	55.5879	0.0672693	0.216828	0.00277766	0	0.477201	6.2004	0.316921	321	362.578
427	13.7019	8.09482	Mammalia	artiodactyla	bovidae	Syncerus caffer	1	1	1	1	0	0	0	0	0	0.000423	20.6908	6.8	0.018371	3.69481	27.9565	0.0407056	71.8588	0.0217212	0.119616	0	0	0.00271899	7.78918	0.236768	212	443.265
428	13.7015	8.09287	Mammalia	artiodactyla	bovidae	Syncerus caffer	1	1	1	1	0	0	0	0	0	0.000424	20.7151	6.8	0.01838	3.52446	27.9502	0.045352	71.824	0.0255798	0.152167	0	0	0.00266125	7.80989	0.239018	215	442.354
429	13.7023	8.08945	Mammalia	artiodactyla	bovidae	Syncerus caffer	1	1	1	1	0	0	0	0	0	0.001016	20.7496	12.1	0.042775	3.3645	28.1069	0.0474883	71.5554	0.0457276	0.230767	0	0	0.0137597	7.8292	0.24365	217	440.1
430	13.7102	8.08459	Mammalia	artiodactyla	bovidae	Syncerus caffer	1	1	1	1	0	0	0	0	0	0.000994	20.6009	12.1	0.041949	3.90662	27.9938	0.0330144	71.6455	0.0543908	0.24338	0	0	0.0299198	7.82127	0.250451	218	433.821
431	13.7099	8.08109	Mammalia	artiodactyla	bovidae	Ourebia ourebi	1	1	1	1	0	0	0	0	0	0.000932	20.6881	9.7	0.039295	3.76214	28.0526	0.0406268	71.5594	0.0590714	0.253821	0	0	0.0344702	7.80796	0.255226	317	433.24
432	13.7088	8.07171	Mammalia	artiodactyla	bovidae	Ourebia ourebi	1	1	1	1	0	0	0	0	0	0	19.3333	9.7	0	3.47283	28.1147	0	71.8853	0	0	0	0	0	8.56703	0.388642	33	418.949
433	13.7076	8.06957	Mammalia	artiodactyla	bovidae	Ourebia ourebi	1	1	1	1	0	0	0	0	0	0.000932	21.1227	7.1	0.039299	3.3446	27.7295	0.0473426	71.8688	0.0613476	0.262359	0	0	0.0306382	7.85778	0.243021	317	430.58
434	13.7076	8.06957	Mammalia	artiodactyla	bovidae	Cephalophus rufilatus	1	1	1	1	0	0	0	0	0	0	20.246	7.1	0	3.3446	28.1623	0	71.8377	0	0	0	0	0	8.49733	0.421393	28	414.034
435	13.7053	8.06183	Mammalia	artiodactyla	bovidae	Kobus kob	1	1	1	1	0	0	0	0	0	0	22.8445	7.1	0	3.22808	55.2577	0	44.7423	0	0	0	0	0	7.8064	0.409304	15	414.389
436	13.7108	8.08721	Mammalia	artiodactyla	bovidae	Kobus kob	1	1	1	1	0	0	0	0	0	0.001016	20.4773	12.1	0.042764	4.07664	28.1973	0.0459076	71.4203	0.0567192	0.246059	0	0	0.0336823	7.79792	0.248856	221	435.019
437	13.7093	8.07461	Mammalia	artiodactyla	bovidae	Kobus kob	1	1	1	1	0	0	0	0	0	0.000932	20.9016	9.7	0.039302	3.56127	27.9332	0.0444636	71.6677	0.058545	0.260887	0	0	0.0351915	7.82886	0.260761	319	431.379
438	13.7088	8.06281	Mammalia	artiodactyla	bovidae	Kobus kob	1	1	1	1	0	0	0	0	0	0.000933	21.2316	7.1	0.039342	3.57741	27.5932	0.048728	71.9883	0.0626352	0.273548	0	0	0.0336685	7.86115	0.242937	319	429.375
439	13.7212	8.05544	Mammalia	artiodactyla	bovidae	Kobus kob	1	1	1	1	0	0	0	0	0	0.000932	20.7161	10.7	0.039302	3.02523	27.6952	0.0590208	71.8253	0.0685011	0.308562	0	0	0.0433577	7.84716	0.271276	320	427.475
440	13.8664	8.2179	Mammalia	artiodactyla	bovidae	Kobus kob	1	1	1	1	0	0	0	0	0	0	24.9866	10	0	8.89052	24.6266	0.184989	74.717	0.0507157	0.41577	0	0	0.00492452	8.26325	0.235047	305	463.997
441	13.7024	8.05723	Mammalia	artiodactyla	bovidae	Kobus kob	1	1	1	1	0	0	0	0	0	0.000933	21.7524	10.7	0.039342	3.1255	27.5561	0.054993	72.0321	0.062115	0.268938	0	0	0.0256858	7.96514	0.271347	316	431.211
442	13.7067	8.06161	Mammalia	artiodactyla	bovidae	Kobus kob	1	1	1	1	0	0	0	0	0	0	23.6006	7.1	0	3.3907	56.9946	0	43.0054	0	0	0	0	0	8.35484	0.403069	17	414.732
443	13.7235	8.07262	Mammalia	artiodactyla	bovidae	Kobus ellipsiprymnus defassa	1	1	1	1	0	0	0	0	0	0	22.039	9.7	0	3.00997	24.3467	0.0185828	75.6347	0	0	0	0	0	8.67606	0.257507	120	423.453
444	13.728	8.07582	Mammalia	artiodactyla	bovidae	Alcelaphus buselaphus major	1	1	1	1	0	0	0	0	0	0	21.5289	9.7	0	2.76898	19.8504	0	80.1496	0	0	0	0	0	8.75247	0.222564	105	423.745
445	13.7317	8.07779	Mammalia	artiodactyla	bovidae	Kobus kob	1	1	1	1	0	0	0	0	0	0	18.7049	9.7	0	2.60438	6.77395	0	93.2261	0	0	0	0	0	8.64067	0.198937	25	417.481
446	13.7322	8.08169	Mammalia	artiodactyla	suidae	Phacochoerus africanus	1	1	1	1	0	0	0	0	0	0	18.4862	12.1	0	2.89047	11.9624	0	88.0376	0	0	0	0	0	8.49864	0.159628	44	422.82
447	13.718	8.07451	Mammalia	artiodactyla	bovidae	Alcelaphus buselaphus major	1	1	1	1	0	0	0	0	0	0	21.9782	9.7	0	3.65159	26.5992	0	73.4008	0	0	0	0	0	8.60352	0.224885	115	427.243
448	13.7138	8.06806	Mammalia	artiodactyla	bovidae	Kobus ellipsiprymnus defassa	1	1	1	1	0	0	0	0	0	0	22.2515	7.1	0	3.86704	31.3924	0.00674232	68.6008	0	0	0	0	0	8.58606	0.355626	52	416.827
449	13.7116	8.06607	Mammalia	carnivora	viverridae	Civettictis civetta civettta	1	1	1	1	0	0	0	0	0	0	22.4415	7.1	0	3.81619	30.9677	0.00467781	69.0185	0	0.00905674	0	0	0	8.26209	0.362254	61	414.372
450	13.7106	8.06466	Mammalia	artiodactyla	bovidae	Kobus kob	1	1	1	1	0	0	0	0	0	0	21.1372	7.1	0	3.72565	30.9123	0	69.0877	0	0	0	0	0	8.30488	0.415078	30	413.476
451	13.709	8.06316	Mammalia	artiodactyla	bovidae	Hippotragus equinus	1	1	1	1	0	0	0	0	0	0.000732	21.8676	7.1	0.032187	3.58681	28.4184	0.0442678	71.1087	0.0669414	0.357053	0	0	0.0046087	8.11322	0.294941	214	421.763
452	13.7089	8.06279	Mammalia	artiodactyla	bovidae	Alcelaphus buselaphus major	1	1	1	1	0	0	0	0	0	0	22.1783	7.1	0	3.58471	35.0732	0.0080744	64.8651	0	0.0364077	0	0	0.0172169	7.99366	0.381181	45	410.393
453	13.7065	8.05984	Mammalia	artiodactyla	bovidae	Alcelaphus buselaphus major	1	1	1	1	0	0	0	0	0	0	22.2847	10.7	0	3.42408	37.9947	0	61.9466	0	0.0411079	0	0	0.0175276	7.88289	0.338223	46	409.739
454	13.7499	8.06443	Mammalia	artiodactyla	bovidae	Cephalophus rufilatus	1	1	1	1	0	0	0	0	0	0	17.4324	7.1	0	0.256027	46.1449	0	48.7784	0.513442	1.68237	0	0	2.8809	6.72414	0.138319	32	391.635
455	13.7445	8.05104	Mammalia	artiodactyla	bovidae	Kobus kob	1	1	1	1	0	0	0	0	0	0	16.1267	7.5	0	1.15245	39.7129	0.754608	52.922	1.68507	4.92537	0	0	0	6.23053	0.387227	38	396.462
456	13.7433	8.05002	Mammalia	artiodactyla	bovidae	Kobus kob	1	1	1	1	0	0	0	0	0	0	16.069	7.5	0	1.30611	39.6122	0.741025	51.4361	3.04294	5.16777	0	0	0	6.1181	0.385862	33	394.23
457	13.7398	8.04866	Mammalia	artiodactyla	bovidae	Tragelaphus scriptus	1	1	1	1	0	0	0	0	0	0	17.3901	7.5	0	1.62769	66.7335	0	20.6009	4.56033	8.10532	0	0	0	5.30942	0.383213	28	388.904
458	13.7344	8.04987	Mammalia	primates	cercopithecidae	Colobus guereza	1	1	1	1	0	0	0	0	0	0	15.3121	7.5	0	1.93612	30.1839	0	69.8161	0	0	0	0	0	7.63057	0.111474	22	394.442
459	13.714	8.05784	Mammalia	artiodactyla	bovidae	Alcelaphus buselaphus major	1	1	1	1	0	0	0	0	0	0	22.3088	10.7	0	3.78137	37.5105	0.0772449	61.8174	0.212382	0.38249	0	0	0	7.85356	0.347294	43	407.595
460	13.7109	8.05856	Mammalia	artiodactyla	bovidae	Kobus kob	1	1	1	1	0	0	0	0	0	0	24.604	10.7	0	3.93492	28.7679	0	71.2321	0	0	0	0	0	7.02447	0.377431	25	408.594
461	13.7066	8.05792	Mammalia	artiodactyla	bovidae	Syncerus caffer	1	1	1	1	0	0	0	0	0	0.000994	21.6027	10.7	0.041911	3.51197	27.7724	0.0567774	71.7988	0.0639198	0.279456	0	0	0.0286234	7.92122	0.214048	316	429.232
462	13.8449	8.4227	Mammalia	artiodactyla	bovidae	Hippotragus equinus	1	1	1	1	0	0	0	0	0	0	16.3561	5.1	0	9.61394	66.2875	0.590331	33.0951	0.0270443	0	0	0	0	7.17879	0.209155	767	429.835
463	13.876	8.40936	Mammalia	artiodactyla	bovidae	Hippotragus equinus	1	1	1	1	0	0	0	0	0	0	15.7708	184	0	11.0275	66.8967	1.3293	31.6763	0.0976566	0	0	0	0	7.13945	0.184784	778	451.314
464	13.8263	8.39274	Mammalia	artiodactyla	bovidae	Hippotragus equinus	1	1	1	1	0	0	0	0	0	0	15.9453	12.2	0	6.20931	59.4869	0.30561	40.1955	0.0119516	0	0	0	0	6.69839	0.13685	419	412.941
465	13.8263	8.39274	Mammalia	artiodactyla	bovidae	Hippotragus equinus	1	1	1	1	0	0	0	0	0	0	15.9453	12.2	0	6.20931	59.4869	0.30561	40.1955	0.0119516	0	0	0	0	6.69839	0.13685	419	412.941
466	13.8539	8.42266	Mammalia	carnivora	canidae	Lupulella adustus	1	1	1	1	0	0	0	0	0	0	13.28	5.1	0	10.4373	51.5489	0.108189	48.3429	0	0	0	0	0	5.58717	0.153954	34	379.923
467	13.876	8.40936	Mammalia	artiodactyla	bovidae	Hippotragus equinus	1	1	1	1	0	0	0	0	0	0	15.5689	184	0	11.0275	73.3784	1.17317	25.3471	0.101339	0	0	0	0	7.39771	0.167372	749	472.51
468	13.876	8.40936	Mammalia	carnivora	canidae	Lupulella adustus	1	1	1	1	0	0	0	0	0	0	14.4272	184	0	11.0275	49.1618	0.0469959	50.7912	0	0	0	0	0	6.43345	0.144053	34	365.669
469	13.8263	8.39274	Mammalia	artiodactyla	bovidae	Hippotragus equinus	1	1	1	1	0	0	0	0	0	0	15.9453	12.2	0	6.20931	59.4869	0.30561	40.1955	0.0119516	0	0	0	0	6.69839	0.13685	419	412.941
470	13.8242	8.3925	Mammalia	artiodactyla	bovidae	Hippotragus equinus	1	1	1	1	0	0	0	0	0	0	16.0383	12.2	0	5.97838	58.789	0.293611	40.9058	0.0115728	0	0	0	0	6.67131	0.134988	419	409.796
471	13.7066	8.03991	Mammalia	artiodactyla	bovidae	Hippotragus equinus	1	1	1	1	0	0	0	0	0	0.000932	22.1642	10	0.039299	4.67205	28.7442	0.0635073	70.7697	0.0723116	0.320568	0	0	0.0297192	8.13917	0.235377	316	433.707
472	13.7028	8.04554	Mammalia	artiodactyla	bovidae	Hippotragus equinus	1	1	1	1	0	0	0	0	0	0.000931	22.1932	25.2	0.039285	3.93039	28.655	0.0589802	70.8949	0.0689701	0.297779	0	0	0.0243611	8.10977	0.228509	316	432.517
473	13.711	8.05537	Mammalia	artiodactyla	bovidae	Syncerus caffer	1	1	1	1	0	0	0	0	0	0.000994	21.4271	10.7	0.041938	4.07719	27.6856	0.0571139	71.8693	0.0654889	0.289485	0	0	0.0330195	7.89095	0.270816	317	428.373
474	13.7166	8.05074	Mammalia	artiodactyla	bovidae	Cephalophus rufilatus	1	1	1	1	0	0	0	0	0	0	21.2579	10.7	0	3.65457	45.6689	0	50.1571	1.51604	2.65796	0	0	0	7.51316	0.317311	39	407.066
475	13.7166	8.05075	Mammalia	artiodactyla	bovidae	Hippotragus equinus	1	1	1	1	0	0	0	0	0	0.001281	21.6763	10.7	0.052689	3.65524	30.5643	0.0610279	68.786	0.103203	0.454495	0	0	0.0310057	7.93054	0.304506	316	420.776
476	13.7066	8.04344	Mammalia	artiodactyla	bovidae	Tragelaphus scriptus	1	1	1	1	0	0	0	0	0	0	20.4709	10	0	4.39878	40.3927	0	52.7187	0	6.88864	0	0	0	6.73543	0.437703	29	397.193
477	13.7062	8.03878	Mammalia	artiodactyla	bovidae	Ourebia ourebi	1	1	1	1	0	0	0	0	0	0	21.0482	10	0	4.72953	47.606	0	45.9385	0	6.45549	0	0	0	7.46429	0.395711	33	399.976
478	13.7028	8.04554	Mammalia	artiodactyla	bovidae	Kobus kob	1	1	1	1	0	0	0	0	0	0	20.5997	25.2	0	3.93039	15.4143	0	84.5857	0	0	0	0	0	8.5449	0.359464	34	411.873
479	13.7028	8.04555	Mammalia	artiodactyla	bovidae	Syncerus caffer	1	0	1	1	0	1	0	0	0	0.000994	22.2948	25.2	0.041915	3.92972	28.7846	0.0579479	70.7608	0.0665856	0.308913	0	0	0.0211503	8.13032	0.225141	316	431.572
480	13.7026	8.04806	Mammalia	artiodactyla	bovidae	Kobus kob	1	0	1	1	0	1	0	0	0	0	23.348	25.2	0	3.73019	25.5696	0	74.4304	0	0	0	0	0	8.96505	0.268382	32	416.549
481	13.6965	8.04599	Mammalia	artiodactyla	bovidae	Kobus kob	1	0	1	1	0	1	0	0	0	0	22.4541	25.2	0	3.4274	48.8281	0	51.1719	0	0	0	0	0	8.87156	0.23843	91	427.172
482	13.8285	8.59293	Mammalia	artiodactyla	bovidae	Kobus kob	1	0	1	1	0	1	0	0	0	0	12.884	11.4	0	11.0116	51.1156	9.50392	39.3805	0	0	0	0	0	6.10687	0.183068	17	300.488
483	13.8284	8.5918	Mammalia	artiodactyla	bovidae	Ourebia ourebi	1	0	1	1	0	1	0	0	0	0	13.1551	33	0	10.9862	55.93	7.68436	36.3857	0	0	0	0	0	6.33512	0.186124	16	298.83
484	13.828	8.58916	Mammalia	artiodactyla	bovidae	Alcelaphus buselaphus major	1	0	1	1	0	1	0	0	0	0	13.8322	18	0	10.9413	47.2011	3.05365	49.7452	0	0	0	0	0	6.2544	0.13242	37	302.227
485	13.8297	8.5939	Mammalia	artiodactyla	bovidae	Alcelaphus buselaphus major	1	0	1	1	0	1	0	0	0	0	14.1331	11.4	0	10.9285	56.4957	5.24156	38.2627	0	0	0	0	0	6.41301	0.137161	42	304.759
486	13.8292	8.59365	Mammalia	artiodactyla	bovidae	Ourebia ourebi	1	0	1	1	0	1	0	0	0	0	12.5107	11.4	0	10.969	50.1222	11.8724	38.0055	0	0	0	0	0	5.84164	0.191858	19	302.048
487	13.8299	8.59396	Mammalia	carnivora	felidae	Panthera leo	1	0	1	1	0	1	0	0	0	0.002826	14.8385	11.4	0.110486	10.9101	61.7804	4.12336	34.0011	0.0453558	0.0105749	0.00181171	0	0.0374251	5.7155	0.208733	547	322.346
488	13.8393	8.59802	Mammalia	artiodactyla	bovidae	Sylvicapra grimmia	1	0	1	1	0	1	0	0	0	0	17.7817	11.4	0	10.1124	81.2206	3.8101	14.9693	0	0	0	0	0	8.0593	0.048541	20	316.132
489	13.8446	8.59971	Mammalia	artiodactyla	bovidae	Hippotragus equinus	1	0	1	1	0	1	0	0	0	0	14.7352	11.4	0	9.66711	63.6421	2.59391	33.7381	0.0258713	0	0	0	0	6.20495	0.148398	508	348.585
490	13.8234	8.41117	Mammalia	artiodactyla	bovidae	Hippotragus equinus	1	0	1	1	0	1	0	0	0	0	16.5602	5.1	0	6.94423	56.9008	1.20248	41.8844	0.012325	0	0	0	0	6.62225	0.194365	777	396.873
491	13.8172	8.41297	Mammalia	artiodactyla	bovidae	Tragelaphus scriptus	1	0	1	1	0	1	0	0	0	0	16.1705	5.1	0	6.55654	47.1991	0	52.8009	0	0	0	0	0	7.32719	0.076203	12	366.073
492	13.8658	8.2167	Mammalia	artiodactyla	bovidae	Kobus kob	1	0	1	1	0	1	0	0	0	0	18.6067	7.8	0	3.15755	60.9725	0	39.0275	0	0	0	0	0	6.85976	0.12446	34	410.641
493	13.7959	8.34007	Mammalia	artiodactyla	bovidae	Kobus kob	1	0	1	1	0	1	0	0	0	0	16.9478	7.8	0	4.19681	39.5521	0	60.4479	0	0	0	0	0	7.05725	0.295731	25	411.906
494	13.7995	8.3398	Mammalia	artiodactyla	bovidae	Kobus kob	1	0	1	1	0	1	0	0	0	8.5e-05	16.384	7.8	0.00347	4.46035	47.4355	6.4867	46.0206	0.05726	0	0	0	0	6.42427	0.189305	264	401.753
495	13.7999	8.33942	Mammalia	carnivora	hyaenidae	Crocuta crocuta	1	0	1	1	0	1	0	0	0	0.000101	16.4065	7.8	0.00413	4.52336	47.3612	5.05915	47.5487	0.0309392	0	0	0	0	6.57785	0.187238	261	400.081
496	13.7962	8.34249	Mammalia	carnivora	hyaenidae	Crocuta crocuta	1	0	1	1	0	1	0	0	0	0.000101	16.6572	7.8	0.004128	3.9997	47.8367	6.72638	45.3778	0.0591513	0	0	0	0	6.43117	0.182801	264	398.999
497	13.9872	8.27534	Mammalia	carnivora	hyaenidae	Crocuta crocuta	1	0	1	1	0	1	0	0	0	0	16.6098	6.5	0	6.71297	47.5135	0.287289	50.8703	0.108847	0.310478	0.00334941	0.000330145	0.905929	6.47852	0.315517	278	347.027
498	13.9777	8.27733	Mammalia	carnivora	hyaenidae	Crocuta crocuta	1	0	1	1	0	1	0	0	0	0	16.3394	6.3	0	7.76449	46.356	0.260045	52.1575	0.101657	0.287649	0.00313284	0.000308798	0.833683	6.388	0.315651	321	349.672
499	13.9741	8.28526	Mammalia	carnivora	hyaenidae	Crocuta crocuta	1	0	1	1	0	1	0	0	0	0	16.3031	6.3	0	8.49266	45.9966	0.26908	52.5349	0.0989014	0.274786	0.00305248	0.000300877	0.822338	6.39177	0.311433	322	351.95
500	13.9774	8.26829	Mammalia	carnivora	hyaenidae	Crocuta crocuta	1	0	1	1	0	1	0	0	0	0	16.3873	159.6	0	7.4627	45.7501	0.23515	52.7675	0.094173	0.297116	0.00339146	0.000330221	0.852244	6.44419	0.32276	275	348.533
501	14.0004	8.309	Mammalia	carnivora	hyaenidae	Crocuta crocuta	1	0	1	1	0	1	0	0	0	0	17.7251	9.7	0	6.69705	51.3956	0.442573	46.6588	0.129663	0.339635	0.00359861	0	1.03016	7.06672	0.226594	863	365.875
502	14.0004	8.309	Mammalia	carnivora	hyaenidae	Crocuta crocuta	1	0	1	1	0	1	0	0	0	0	17.7251	9.7	0	6.69705	51.3956	0.442573	46.6588	0.129663	0.339635	0.00359861	0	1.03016	7.06672	0.226594	863	365.875
503	13.981	8.28705	Mammalia	artiodactyla	suidae	Phacochoerus africanus	1	0	1	1	0	1	0	0	0	0	16.1564	6.3	0	7.92025	30.8366	0	69.1634	0	0	0	0	0	6.03891	0.372574	59	330.545
504	13.981	8.28705	Mammalia	artiodactyla	bovidae	Kobus kob	1	0	1	1	0	1	0	0	0	0	16.5183	6.3	0	7.92025	37.2742	0	62.7258	0	0	0	0	0	6.92835	0.372891	29	327.405
505	13.9719	8.28749	Mammalia	artiodactyla	bovidae	Kobus kob	1	0	1	1	0	1	0	0	0	0	16.1522	6.3	0	8.82077	40.7723	0	59.2277	0	0	0	0	0	6.75346	0.369947	14	327.501
506	13.6487	8.1985	Mammalia	artiodactyla	bovidae	Kobus kob	1	0	1	1	0	1	0	0	0	0	20.6193	11.6	0	0.641946	62.7249	0	37.2751	0	0	0	0	0	6.59786	0.206748	23	522.834
507	13.656	8.20522	Mammalia	artiodactyla	bovidae	Kobus kob	1	0	1	1	0	1	0	0	0	0	17.0686	45.2	0	1.02787	16.9014	0	83.0986	0	0	0	0	0	6.16006	0.261395	13	517.464
508	13.6578	8.20566	Mammalia	artiodactyla	bovidae	Kobus kob	1	0	1	1	0	1	0	0	0	0.688981	19.5303	45.2	27.4835	1.21436	51.4884	3.9205	35.356	9.2086	0.0187813	0	0.0077755	0	5.33915	0.359096	276	481.771
509	13.6641	8.20072	Mammalia	artiodactyla	bovidae	Kobus kob	1	0	1	1	0	1	0	0	0	0	17.4516	11.6	0	2.02798	37.9291	0	62.0709	0	0	0	0	0	7.18894	0.221469	14	509.354
510	13.6641	8.20873	Mammalia	artiodactyla	bovidae	Ourebia ourebi	1	0	1	1	0	1	0	0	0	0	17.4929	45.2	0	1.9149	35.292	0	64.708	0	0	0	0	0	6.54286	0.219916	18	523.397
511	13.6675	8.2028	Mammalia	artiodactyla	bovidae	Ourebia ourebi	1	0	1	1	0	1	0	0	0	0.528196	19.7694	45.2	21.0698	2.31994	50.4141	3.32113	38.5637	7.67556	0.0186461	0	0.00679875	0	6.11171	0.352502	198	478.425
512	13.9539	8.40821	Mammalia	artiodactyla	bovidae	Alcelaphus buselaphus major	1	0	1	1	0	1	0	0	0	0	16.0855	186.5	0	7.44799	64.0656	0.0492814	35.8851	0	0	0	0	0	6.36942	0.146355	38	321.124
513	13.9515	8.41652	Mammalia	artiodactyla	bovidae	Kobus kob	1	0	1	1	0	1	0	0	0	0	15.2894	186.5	0	6.52791	58.099	0.0980102	41.803	0	0	0	0	0	5.67075	0.153186	13	315.987
514	13.9502	8.41998	Mammalia	artiodactyla	bovidae	Kobus kob	1	0	1	1	0	1	0	0	0	0	15.597	6.7	0	6.14929	54.6209	0	45.3791	0	0	0	0	0	4.88287	0.174943	16	313.326
515	13.9502	8.42094	Mammalia	artiodactyla	bovidae	Kobus kob	1	0	1	1	0	1	0	0	0	0.000676	14.9675	6.7	0.029511	6.04338	40.4557	1.95718	56.9824	0.231024	0.097802	0.000371434	0	0.275526	5.98253	0.214233	742	329.89
516	13.9488	8.42418	Mammalia	carnivora	hyaenidae	Crocuta crocuta	1	0	1	1	0	1	0	0	0	0	14.9135	187.8	0	5.69428	40.1207	1.97051	57.3516	0.222248	0.0919177	0.000405256	0	0.242564	5.95293	0.208753	725	329.63
517	13.9424	8.44009	Mammalia	artiodactyla	bovidae	Ourebia ourebi	1	0	1	1	0	1	0	0	0	0	13.8434	193.2	0	4.0636	42.7075	0.681653	56.6108	0	0	0	0	0	5.66726	0.132948	15	290.646
518	13.9425	8.43986	Mammalia	artiodactyla	bovidae	Ourebia ourebi	1	0	1	1	0	1	0	0	0	0.000846	14.5978	193.2	0.036388	4.08648	40.7281	2.57787	56.0607	0.236809	0.0906359	0.0003673	0	0.305555	5.87256	0.18768	836	345.312
519	13.946	8.4331	Mammalia	artiodactyla	bovidae	Kobus kob	1	0	1	1	0	1	0	0	0	0	14.604	12.6	0	4.74634	30.663	0.12471	69.0423	0.169998	0	0	0	0	5.60245	0.187217	15	294.723
520	13.5763	7.97105	Mammalia	artiodactyla	bovidae	Kobus kob	1	0	1	1	0	1	0	0	0	0.349733	23.8265	11.4	13.9704	0.711812	41.3175	9.68668	43.0227	5.96698	0	0.000339932	0.00586203	0	4.83852	0.193767	333	567.817
521	13.5785	8.00615	Mammalia	artiodactyla	bovidae	Kobus kob	1	0	1	0	1	1	0	0	0	0.4072	22.0188	10	16.2623	0.6184	44.3265	7.40114	43.4909	4.77324	0	0.000452316	0.00780006	0	5.31267	0.237197	361	535.289
522	13.5751	7.97929	Mammalia	artiodactyla	bovidae	Kobus kob	1	0	1	0	1	1	0	0	0	0	33.029	10	0	1.14516	19.3143	0	80.6857	0	0	0	0	0	7.21494	0.327507	33	573.898
523	13.6019	7.93074	Mammalia	artiodactyla	bovidae	Kobus kob	1	0	1	0	1	1	0	0	0	0.304075	24.3064	28.5	23.7385	1.65743	39.5331	12.7522	37.7005	9.9608	0	0.00106155	0.0523669	0	4.07665	0.226356	355	586.59
524	13.6091	7.94863	Mammalia	artiodactyla	bovidae	Hippotragus equinus	1	0	1	0	1	1	0	0	0	0.088063	26.6877	21.4	3.50677	3.266	42.0665	8.35843	44.0019	5.57254	0	0	0.000541844	0	5.90393	0.199956	317	579.436
525	13.6086	7.94868	Mammalia	artiodactyla	bovidae	Tragelaphus scriptus	1	0	1	0	1	1	0	0	0	0	29.4163	21.4	0	3.28888	16.0805	0	83.9195	0	0	0	0	0	7.49774	0.031749	25	570.599
526	13.608	7.94848	Mammalia	artiodactyla	bovidae	Hippotragus equinus	1	0	1	0	1	1	0	0	0	0.114547	26.5237	21.4	4.56725	3.2974	41.9029	8.58409	43.665	5.84109	0	0	0.00687554	0	5.85084	0.199522	313	580.486
527	13.5962	7.94574	Mammalia	artiodactyla	bovidae	Hippotragus equinus	1	0	1	0	1	1	0	0	0	0.304793	24.9736	28.5	13.7285	2.68585	39.4765	11.4975	41.1752	7.84365	0	0	0.0071137	0	5.04663	0.185633	298	587.031
528	13.5934	7.94584	Mammalia	artiodactyla	bovidae	Kobus kob	1	0	1	0	1	1	0	0	0	0	28.9512	28.5	0	2.42684	38.4388	0	61.5612	0	0	0	0	0	9.30793	0.257961	137	615.885

## Sheet: Functional traits
Common name	Scientific name	Home range (km2)	Litter size	Mean body mass	Migratory status	Social behavior	Trophic guild	Diet	Substrate use	Activity period	IUCN Red list category	Number of Records
hartebeest	Alcelaphus buselaphus	1321.86	2	100	sedentary	social	herbivore	grazer	terrestrial	diurnal	Least Concern	89
red-flanked duiker	Cephalophus rufilatus	44.3092	1	12	sedentary	solitary	herbivore	browser	terrestrial	diurnal	Least Concern	42
giraffe	Giraffa camelopardalis	1450.44	1	1180	migratory	social	herbivore	browser	terrestrial	diurnal	Vulnerable	8
roan antelope	Hippotragus equinus	6454.77	1	220	migratory	social	herbivore	grazer	terrestrial	nocturnal	Vulnerable	92
crested porcupine	Hystrix cristata	0.679558	1	13	sedentary	solitary	herbivore	lignivore	terrestrial	nocturnal	Least Concern	1
tantalus monkey	Chlorocebus tantalus	27.7862	1	8	sedentary	social	omnivore	frugivore	arboreal	diurnal	Least Concern	7
defassa watherbuck	Kobus ellipsiprymnus	286.894	1	200	migratory	social	herbivore	browser	terrestrial	cathemeral	Least Concern	15
kob	Kobus kob	2779.82	1	100	migratory	social	herbivore	grazer	terrestrial	cathemeral	Least Concern	92
Olive baboon	Papio anubis	154.776	4	20	sedentary	social	omnivore	frugivore	arboreal	diurnal	Least Concern	9
Bushbuck	Tragelaphus scriptus	143.526	1	60	migratory	solitary	herbivore	browser	terrestrial	diurnal	Least Concern	34
african civet	Civettictis civetta civettta	29	2	13	motile	solitary	omnivore	frugivore	terrestrial	nocturnal	Least Concern	5
guereza	Colobus guereza	0.24286	1	10	sedentary	social	omnivore	frugivore	arboreal	diurnal	Least Concern	2
spotted hyaena	Crocuta crocuta	1888.48	1	60	sedentary	social	carnivore	carnivore	terrestrial	diurnal	Least Concern	18
side-striped jackal	Lupulella adustus	127.624	3	10	solitary	social	omnivore	carnivore	terrestrial	nocturnal	Least Concern	8
oribi	Ourebia ourebi	497.164	1	18	motile	social	herbivore	grazer	terrestrial	diurnal	Least Concern	20
lion	Panthera leo	420.543	1	250	sedentary	social	carnivore	carnivore	terrestrial	nocturnal	Vulnerable	1
common warthog	Phacochoerus africanus	545.509	1	100	migratory	social	omnivore	grazer	terrestrial	diurnal	Least Concern	16
African buffalo	Syncerus caffer	2722.58	1	600	migratory	social	herbivore	grazer	terrestrial	diurnal	Near Threatened	24
eastern giant eland	Taurotragus derbianus gigas	461.93	3	1000	motile	social	herbivore	browser	terrestrial	diurnal	Vulnerable	11
common duiker	Sylvicapra grimmia	1269.03	1	17	motile	solitary	omnivore	browser	terrestrial	cathemeral	Least Concern	34
